# Supplementary material for: Gut microbiota and chronic obstructive pulmonary disease: a Mendelian randomization study
Source: Front Microbiol. 2023 Jun 19;14:1196751. doi: 10.3389/fmicb.2023.1196751 (PMC10315658; doi:10.3389/fmicb.2023.1196751)
Supplement: Supplementary file 1 [file Table_1.xlsx]

## Sheet: Supplementary Table 1
Table S1 Instrumental variables used in MR analysis of the association between gut microbiota and COPD.
No	level	Bacterial taxa (exposure)	SNP	effect_allele	other_allele	Exposure (Bacteria)			Outcome(COPD)			F-statistics
						Beta	SE	Pvalue	Beta	SE	Pvalue
1	phylum	Actinobacteria	rs9833771	T	C	0.0490077	0.0106564	4.0744e-06	-0.0173	0.0187	0.3534	21.1498
2	phylum	Actinobacteria	rs857444	C	T	0.0507315	0.0109885	3.80349e-06	-0.0269	0.0193	0.1626	21.3148
3	phylum	Actinobacteria	rs8047955	A	G	0.0521115	0.0111192	2.66203e-06	0.0085	0.0191	0.654	21.9644
4	phylum	Actinobacteria	rs80124826	T	C	-0.124191	0.0278566	8.75422e-06	-0.0086	0.0577	0.8815	19.8759
5	phylum	Actinobacteria	rs7570971	A	C	0.086653	0.0113623	1.41347e-14	-0.0118	0.0189	0.5326	58.1615
6	phylum	Actinobacteria	rs75211493	G	A	0.0840786	0.0184739	9.27186e-06	-0.0506	0.036	0.1602	20.7136
7	phylum	Actinobacteria	rs74037001	G	A	-0.0819391	0.0165334	6.7124e-07	0.0265	0.0328	0.4196	24.5618
8	phylum	Actinobacteria	rs6743026	T	C	0.0589446	0.0134622	9.8833e-06	0.0201	0.0236	0.3931	19.1714
9	phylum	Actinobacteria	rs6496870	T	C	0.0510777	0.0113809	4.61743e-06	0.0209	0.0193	0.2808	20.1424
10	phylum	Actinobacteria	rs6430601	T	G	0.0700828	0.0153019	2.37736e-06	-0.028	0.0286	0.329	20.9764
11	phylum	Actinobacteria	rs638382	T	C	-0.0501706	0.0111272	5.02893e-06	-0.0244	0.0187	0.1929	20.3295
12	phylum	Actinobacteria	rs62448869	T	A	-0.0524531	0.0108226	1.13897e-06	0.0391	0.0188	0.0370997	23.4899
13	phylum	Actinobacteria	rs55888705	A	G	0.0534221	0.0109975	1.31242e-06	-0.007	0.0206	0.7345	23.5967
14	phylum	Actinobacteria	rs4988235	G	A	0.084524	0.0114729	1.12221e-13	0.0194	0.019	0.3065	54.2763
15	phylum	Actinobacteria	rs4429415	C	T	0.0581908	0.0111343	2.05146e-07	-0.0143	0.0187	0.4429	27.3136
16	phylum	Actinobacteria	rs34284163	A	T	-0.0603312	0.0136851	8.82113e-06	0.0205	0.0226	0.364	19.435
17	phylum	Actinobacteria	rs1879087	C	T	0.101683	0.0216503	2.47727e-07	-0.0134	0.0363	0.712801	22.0583
18	phylum	Actinobacteria	rs1397793	G	A	-0.0521387	0.0111587	3.73769e-06	0.0013	0.0204	0.9499	21.8318
19	phylum	Actinobacteria	rs13192624	T	C	-0.0522862	0.0117742	9.32576e-06	-0.0374	0.0217	0.0851707	19.7201
20	phylum	Actinobacteria	rs12528285	C	T	0.0809469	0.0180784	5.68792e-06	-0.0296	0.0298	0.3218	20.0484
21	phylum	Actinobacteria	rs11766971	T	C	0.0476376	0.010646	9.39927e-06	0.012	0.0186	0.5197	20.0227
22	phylum	Actinobacteria	rs10841473	G	C	-0.0596572	0.0117537	4.46577e-07	-0.0091	0.022	0.6798	25.7619
23	phylum	Bacteroidetes	rs929878	C	T	-0.0540001	0.0121526	6.5112e-06	-0.0459	0.0225	0.0417696	19.7447
24	phylum	Bacteroidetes	rs7999780	G	A	0.0543635	0.0124067	9.46652e-06	-0.0121	0.0209	0.5633	19.2001
25	phylum	Bacteroidetes	rs7546249	T	A	-0.0569173	0.0118382	1.41931e-06	0.018	0.0204	0.3761	23.1161
26	phylum	Bacteroidetes	rs73975615	G	A	-0.207163	0.0442629	1.20411e-06	0.0477	0.108	0.658701	21.905
27	phylum	Bacteroidetes	rs73846128	A	G	-0.0664262	0.0133481	4.78296e-07	-0.0084	0.0259	0.746	24.7649
28	phylum	Bacteroidetes	rs73512608	G	A	-0.123117	0.0236743	2.53891e-07	0.0359	0.041	0.382	27.0447
29	phylum	Bacteroidetes	rs72706335	T	C	-0.223193	0.0493382	7.13111e-06	0.0903	0.0587	0.1242	20.4642
30	phylum	Bacteroidetes	rs6586324	T	C	0.0477792	0.0105437	7.36878e-06	0.0113	0.0188	0.547	20.5349
31	phylum	Bacteroidetes	rs62575403	C	T	0.145424	0.0311079	2.95953e-06	-0.0063	0.0469	0.8931	21.854
32	phylum	Bacteroidetes	rs62531359	T	G	0.0657788	0.0149886	8.42316e-06	0.0297	0.0241	0.2177	19.2597
33	phylum	Bacteroidetes	rs2032750	T	C	-0.0510857	0.0106804	1.70835e-06	-0.0031	0.0187	0.8685	22.8782
34	phylum	Bacteroidetes	rs17343978	A	C	-0.0556041	0.0120272	7.2247e-06	-0.039	0.023	0.0901405	21.3739
35	phylum	Bacteroidetes	rs13291169	C	G	0.0700929	0.0148756	2.60991e-06	0.0239	0.0267	0.3708	22.2023
36	phylum	Cyanobacteria	rs9864379	T	C	-0.138933	0.0268045	2.03334e-07	-0.021	0.0262	0.4232	26.8657
37	phylum	Cyanobacteria	rs789068	G	A	-0.111385	0.0212922	1.57171e-07	0.0207	0.0266	0.4368	27.3661
38	phylum	Cyanobacteria	rs76531781	T	C	-0.231868	0.0493393	2.87336e-06	0.0149	0.0474	0.7533	22.0849
39	phylum	Cyanobacteria	rs7148504	G	T	0.0800404	0.0176621	6.62391e-06	0.0262	0.0189	0.165	20.5369
40	phylum	Cyanobacteria	rs61972390	T	C	0.107346	0.0242469	9.11371e-06	-0.0101	0.0273	0.7115	19.6001
41	phylum	Cyanobacteria	rs584122	C	T	-0.151774	0.0326827	4.22775e-06	0.014	0.0394	0.7224	21.5654
42	phylum	Cyanobacteria	rs2585223	T	C	0.111364	0.0247743	8.85734e-06	0.0403	0.0282	0.153	20.2064
43	phylum	Cyanobacteria	rs2553290	A	T	0.0962131	0.0202617	3.61331e-06	0.0199	0.0263	0.4497	22.5485
44	phylum	Cyanobacteria	rs2314810	C	G	-0.218257	0.0464571	4.24763e-06	-0.0654	0.0439	0.1363	22.0714
45	phylum	Cyanobacteria	rs12555298	G	A	0.0974327	0.0219351	8.08628e-06	-0.0044	0.0247	0.8568	19.7301
46	phylum	Euryarchaeota	rs894996	C	A	0.203577	0.0440033	5.11931e-06	-0.0777	0.0365	0.0332698	21.4035
47	phylum	Euryarchaeota	rs77658038	A	C	-0.160157	0.0340856	4.7542e-06	0.0259	0.0231	0.2605	22.0774
48	phylum	Euryarchaeota	rs7635189	G	A	0.119983	0.0259356	4.635e-06	0.0527	0.0208	0.01148	21.4017
49	phylum	Euryarchaeota	rs76029318	T	C	0.214866	0.0438442	1.04622e-06	-0.0058	0.0385	0.8807	24.0167
50	phylum	Euryarchaeota	rs73031978	C	G	-0.197523	0.0414497	2.74069e-06	0.0992	0.0654	0.1294	22.7086
51	phylum	Euryarchaeota	rs7015093	G	A	-0.118111	0.0264389	7.1987e-06	-0.0125	0.0211	0.5533	19.9569
52	phylum	Euryarchaeota	rs6508769	T	C	0.150529	0.0337091	8.12354e-06	0.015	0.0262	0.5668	19.9409
53	phylum	Euryarchaeota	rs6064552	T	C	-0.123612	0.0275749	9.3378e-06	0.0041	0.024	0.8652	20.0952
54	phylum	Euryarchaeota	rs56131665	G	A	0.176759	0.0385787	5.30389e-06	-0.0257	0.0301	0.3921	20.9927
55	phylum	Euryarchaeota	rs45498998	G	A	-0.131882	0.029229	5.32453e-06	-0.0206	0.0256	0.4217	20.3585
56	phylum	Euryarchaeota	rs34928225	T	C	0.19977	0.0425421	4.33093e-06	0.0638	0.0318	0.0449697	22.0506
57	phylum	Euryarchaeota	rs11022995	G	A	-0.10373	0.0228889	7.73001e-06	-0.004	0.0186	0.8297	20.538
58	phylum	Euryarchaeota	rs10202904	T	G	-0.115986	0.0230271	6.1888e-07	0.0111	0.019	0.5568	25.3706
59	phylum	Firmicutes	rs8085381	G	A	0.0647291	0.0146219	8.67253e-06	0.0145	0.0241	0.5459	19.597
60	phylum	Firmicutes	rs7975768	C	G	0.0512732	0.0109226	2.82482e-06	0	0.0187	0.9982	22.0357
61	phylum	Firmicutes	rs7573799	C	G	-0.0698446	0.0153935	8.05164e-06	-0.0355	0.0256	0.1665	20.587
62	phylum	Firmicutes	rs72771021	C	T	-0.141357	0.0308303	5.12438e-06	-0.029	0.0369	0.4322	21.0221
63	phylum	Firmicutes	rs72738886	T	C	0.0864609	0.0190398	7.67884e-06	-0.0007	0.0351	0.9841	20.6213
64	phylum	Firmicutes	rs7247191	T	C	-0.0713033	0.0157424	4.73101e-06	0.0158	0.0308	0.6087	20.5153
65	phylum	Firmicutes	rs6815608	T	C	0.0935765	0.0210869	7.23859e-06	0.0252	0.0258	0.3283	19.6929
66	phylum	Firmicutes	rs6814436	T	C	0.0680205	0.0150844	6.80463e-06	-0.0191	0.0268	0.4754	20.3341
67	phylum	Firmicutes	rs56199908	T	C	-0.186194	0.041051	8.66656e-06	-0.0218	0.0415	0.5994	20.5724
68	phylum	Firmicutes	rs4750583	A	G	0.0616007	0.0137936	5.78565e-06	-0.0067	0.0238	0.7787	19.9442
69	phylum	Firmicutes	rs3852931	C	T	-0.0482086	0.0105	4.52594e-06	0.001	0.0196	0.9575	21.0801
70	phylum	Firmicutes	rs3792064	G	A	0.0897349	0.0182532	6.75498e-07	0.0149	0.0417	0.720299	24.1682
71	phylum	Firmicutes	rs2547978	A	G	0.0465802	0.0105075	8.56845e-06	-0.0168	0.0192	0.3811	19.652
72	phylum	Firmicutes	rs2332027	G	A	-0.0482656	0.0104823	4.04546e-06	-0.0109	0.0192	0.5707	21.2013
73	phylum	Firmicutes	rs2273429	A	G	-0.0702112	0.0153063	9.26239e-06	-0.0224	0.0304	0.4609	21.0413
74	phylum	Firmicutes	rs13421739	C	G	0.0943944	0.0179641	1.94644e-06	0.0055	0.0366	0.8803	27.6108
75	phylum	Firmicutes	rs12554342	G	C	-0.0525703	0.0116908	6.8085e-06	-0.0244	0.0227	0.2831	20.2206
76	phylum	Firmicutes	rs112334273	G	A	0.0627459	0.0127415	9.26452e-07	-0.0546	0.0207	0.00841899	24.2509
77	phylum	Lentisphaerae	rs77599476	A	G	0.229981	0.0479918	1.90263e-06	-0.0708	0.0404	0.0797003	22.9642
78	phylum	Lentisphaerae	rs73113483	T	A	-0.131681	0.0288503	8.79384e-06	0.0268	0.0284	0.3455	20.8327
79	phylum	Lentisphaerae	rs72640280	A	G	0.220185	0.0485947	5.19196e-06	0.0653	0.0405	0.1066	20.5305
80	phylum	Lentisphaerae	rs62570196	C	T	-0.217203	0.0439621	9.64474e-07	-0.086	0.0468	0.0662796	24.4104
81	phylum	Lentisphaerae	rs60995569	T	G	-0.16062	0.0336806	9.19393e-06	0.0024	0.0297	0.936	22.7426
82	phylum	Lentisphaerae	rs2825714	A	G	-0.138226	0.0289096	1.49772e-06	0.0229	0.0249	0.3587	22.8611
83	phylum	Lentisphaerae	rs2731834	C	G	0.109935	0.0236848	3.79601e-06	-0.0069	0.0217	0.751701	21.5441
84	phylum	Lentisphaerae	rs2031282	A	G	0.120412	0.0270263	5.86463e-06	-0.0298	0.0246	0.2254	19.8503
85	phylum	Lentisphaerae	rs17114848	G	A	0.148972	0.0324162	6.76994e-06	0.0084	0.0315	0.7893	21.1196
86	phylum	Lentisphaerae	rs11770843	C	T	0.111896	0.0234776	1.13813e-06	0.0062	0.0199	0.754899	22.7153
87	phylum	Lentisphaerae	rs1002941	G	A	0.107661	0.0233382	4.3088e-06	-0.01	0.0216	0.6428	21.2804
88	phylum	Proteobacteria	rs922773	C	T	-0.0803778	0.0157851	3.67958e-07	0.0579	0.0306	0.0589902	25.9285
89	phylum	Proteobacteria	rs74757828	A	T	0.0951285	0.0216921	9.25067e-06	0.047	0.0349	0.1775	19.2317
90	phylum	Proteobacteria	rs6707783	C	T	0.0849593	0.0187782	8.08593e-06	-0.0846	0.0324	0.00913798	20.4698
91	phylum	Proteobacteria	rs4340090	C	T	-0.0668162	0.0153387	9.99003e-06	0.0349	0.0288	0.2262	18.9751
92	phylum	Proteobacteria	rs3890996	T	G	-0.0474614	0.0105645	6.94663e-06	-0.0065	0.0186	0.7279	20.183
93	phylum	Proteobacteria	rs312757	C	G	-0.0517269	0.0112854	4.839e-06	0.0153	0.0188	0.4177	21.0088
94	phylum	Proteobacteria	rs2532663	G	A	-0.125578	0.0258034	7.46812e-07	0.0132	0.0309	0.6698	23.6851
95	phylum	Proteobacteria	rs2347697	G	T	0.0502281	0.0108968	4.26914e-06	0.0051	0.0201	0.7975	21.247
96	phylum	Proteobacteria	rs12467198	C	T	0.0498267	0.011138	6.30669e-06	0.0161	0.0187	0.3902	20.013
97	phylum	Proteobacteria	rs12150865	C	T	0.0511615	0.0106407	1.54085e-06	0.0253	0.0185	0.1719	23.1177
98	phylum	Proteobacteria	rs11715072	G	A	-0.0519289	0.0115246	6.90409e-06	-0.0135	0.0203	0.5052	20.3031
99	phylum	Proteobacteria	rs11126162	T	C	-0.0770689	0.0187079	9.25979e-06	-0.0522	0.0337	0.1217	16.9711
100	phylum	Proteobacteria	rs10750258	A	C	-0.0491248	0.010824	8.71899e-06	-0.0322	0.0193	0.09443	20.5979
101	phylum	Tenericutes	rs78169027	A	G	-0.108283	0.0237289	5.8761e-06	0.002	0.0394	0.9599	20.824
102	phylum	Tenericutes	rs74603314	T	C	0.221639	0.0462918	1.55689e-06	-0.0216	0.0478	0.6514	22.9238
103	phylum	Tenericutes	rs72901605	T	C	-0.0841852	0.0178119	3.2579e-06	0.0075	0.0291	0.797	22.3383
104	phylum	Tenericutes	rs6043847	T	C	-0.114937	0.0248606	4.55476e-06	-0.005	0.0396	0.8986	21.3746
105	phylum	Tenericutes	rs4885016	T	C	-0.0819606	0.0181628	7.26986e-06	-0.038	0.0273	0.1643	20.3632
106	phylum	Tenericutes	rs3768491	A	G	-0.0681052	0.0149061	4.23352e-06	0.0214	0.0205	0.2967	20.8753
107	phylum	Tenericutes	rs28537087	G	A	0.0820873	0.0188312	8.07399e-06	0.0044	0.0216	0.8384	19.0019
108	phylum	Tenericutes	rs2464826	A	C	0.0944239	0.0211806	8.39505e-06	-0.0496	0.0293	0.0897904	19.8741
109	phylum	Tenericutes	rs17214486	C	A	0.06099	0.0135623	6.60866e-06	-0.0215	0.02	0.2808	20.2233
110	phylum	Tenericutes	rs12566890	T	G	-0.101147	0.0230978	3.65095e-06	0.0241	0.0277	0.3851	19.1763
111	phylum	Tenericutes	rs11890098	A	G	0.074438	0.0153389	9.56571e-07	0.0268	0.0207	0.1956	23.5507
112	phylum	Tenericutes	rs10108398	G	A	0.0769142	0.0153953	1.09e-06	-0.0488	0.0208	0.01884	24.9596
113	phylum	Verrucomicrobia	rs9349825	A	G	-0.0660243	0.0143911	6.27486e-06	-0.0006	0.0238	0.9783	21.0483
114	phylum	Verrucomicrobia	rs76430504	T	C	-0.11753	0.025458	3.4956e-06	0.0391	0.0434	0.3675	21.3132
115	phylum	Verrucomicrobia	rs74542928	T	C	0.115994	0.0231324	4.08375e-07	0.0457	0.0435	0.2939	25.1439
116	phylum	Verrucomicrobia	rs61779207	G	A	-0.0755253	0.0164385	5.27971e-06	-0.0088	0.0224	0.6955	21.1087
117	phylum	Verrucomicrobia	rs45598138	C	A	-0.143901	0.03054	2.19127e-06	-0.0794	0.0598	0.1841	22.202
118	phylum	Verrucomicrobia	rs3995795	C	T	0.0610914	0.0138592	9.72209e-06	-0.0096	0.0191	0.6151	19.4305
119	phylum	Verrucomicrobia	rs2602429	C	T	0.0764148	0.0153487	8.7104e-07	-0.0129	0.0212	0.5432	24.7864
120	phylum	Verrucomicrobia	rs12908520	G	A	0.0594916	0.012823	3.40448e-06	-0.0088	0.0188	0.6382	21.5244
121	phylum	Verrucomicrobia	rs12512971	A	C	0.171057	0.0398053	9.81381e-06	0.0492	0.0345	0.1536	18.4671
122	phylum	Verrucomicrobia	rs11729256	T	C	0.0696984	0.0146953	2.23402e-06	0.0334	0.0247	0.1762	22.495
123	phylum	Verrucomicrobia	rs117107102	A	G	0.204283	0.0427565	2.67935e-06	0.0339	0.0436	0.4374	22.8275
124	phylum	Verrucomicrobia	rs11252894	A	C	0.0784055	0.0162769	1.10556e-06	0.0031	0.0218	0.8874	23.2032
125	class	Actinobacteria	rs961091	G	A	0.0501255	0.011255	8.67593e-06	-0.0213	0.0193	0.269	19.8348
126	class	Actinobacteria	rs857444	C	T	0.0509553	0.011539	8.92233e-06	-0.0269	0.0193	0.1626	19.5002
127	class	Actinobacteria	rs80083040	T	G	0.155784	0.0348017	8.62105e-06	0.0855	0.0453	0.0589196	20.0376
128	class	Actinobacteria	rs7700479	T	A	-0.0769653	0.0173933	8.62148e-06	-0.0129	0.0306	0.672201	19.5807
129	class	Actinobacteria	rs7322849	T	C	0.0944467	0.0192976	6.20794e-07	0.0305	0.0323	0.3459	23.9534
130	class	Actinobacteria	rs72767435	T	C	-0.126352	0.0273626	2.56804e-06	-0.019	0.0411	0.643301	21.3231
131	class	Actinobacteria	rs6730157	G	A	0.107534	0.0119089	2.42687e-19	-0.0138	0.0189	0.4672	81.5364
132	class	Actinobacteria	rs6660520	A	G	0.0711483	0.0134495	1.10652e-07	0.0403	0.0209	0.0538605	27.9843
133	class	Actinobacteria	rs6430601	T	G	0.0760397	0.0161513	1.06292e-06	-0.028	0.0286	0.329	22.1649
134	class	Actinobacteria	rs62168955	T	C	0.244958	0.0499791	2.13832e-06	-0.0831	0.0316	0.00852806	24.0218
135	class	Actinobacteria	rs4957061	T	C	0.0496002	0.0111773	9.66398e-06	0.0253	0.019	0.1843	19.692
136	class	Actinobacteria	rs4954556	A	G	0.1226	0.0247436	2.90076e-07	0.0025	0.0379	0.9464	24.5503
137	class	Actinobacteria	rs4945008	A	G	0.0540741	0.0121393	5.39237e-06	-0.0047	0.0191	0.8074	19.8421
138	class	Actinobacteria	rs35564151	G	A	0.05389	0.0114886	1.8714e-06	0.0179	0.0187	0.3371	22.0031
139	class	Actinobacteria	rs1961273	C	T	0.0602969	0.0126047	1.75236e-06	-0.0055	0.0204	0.7872	22.8837
140	class	Actinobacteria	rs182549	C	T	0.111489	0.012066	3.79006e-20	0.0221	0.019	0.244	85.3772
141	class	Actinobacteria	rs1515761	T	C	0.0762317	0.0169884	4.96362e-06	0.0643	0.0356	0.0706204	20.1357
142	class	Actinobacteria	rs1376754	G	A	0.0509242	0.0112503	6.71385e-06	-0.0097	0.0186	0.6005	20.489
143	class	Actinobacteria	rs134366	G	A	0.111877	0.023501	1.50428e-06	0.0037	0.0368	0.9197	22.6624
144	class	Actinobacteria	rs12899991	A	T	0.0719923	0.0154661	4.02818e-06	0.0206	0.0219	0.3474	21.6676
145	class	Actinobacteria	rs12049045	A	G	0.0510452	0.0114325	8.62622e-06	-0.0414	0.019	0.0296497	19.9356
146	class	Actinobacteria	rs11745923	G	T	0.0563759	0.0115529	1.58131e-06	-0.0019	0.019	0.9198	23.8124
147	class	Actinobacteria	rs11655079	T	C	-0.0560674	0.0124286	5.92512e-06	0.019	0.0239	0.4273	20.3507
148	class	Actinobacteria	rs10841473	G	C	-0.0583765	0.0123353	2.5936e-06	-0.0091	0.022	0.6798	22.3962
149	class	Alphaproteobacteria	rs9813022	A	G	-0.0751277	0.0153867	1.05333e-06	-0.0019	0.0192	0.9209	23.8403
150	class	Alphaproteobacteria	rs7960664	G	A	0.0969489	0.0215149	8.84301e-06	-0.0245	0.0332	0.4601	20.3053
151	class	Alphaproteobacteria	rs76784716	A	G	0.133271	0.0267738	5.09141e-07	0.0214	0.0292	0.4641	24.7773
152	class	Alphaproteobacteria	rs62285697	C	T	0.0805256	0.0180912	9.75933e-06	-0.0131	0.0215	0.5432	19.8123
153	class	Alphaproteobacteria	rs55876211	C	T	-0.080811	0.0184159	7.53639e-06	0.0398	0.0213	0.0617007	19.2554
154	class	Alphaproteobacteria	rs34569731	A	G	0.0705145	0.0157564	7.37916e-06	0.0096	0.0193	0.6195	20.0283
155	class	Alphaproteobacteria	rs17061716	G	C	0.0927341	0.0207569	9.33258e-06	0.0188	0.0255	0.46	19.9597
156	class	Alphaproteobacteria	rs140912403	C	T	-0.160677	0.0317708	6.20363e-07	0.0153	0.0398	0.7007	25.5772
157	class	Alphaproteobacteria	rs12977163	G	C	0.0690234	0.0153829	7.14185e-06	-0.0067	0.0191	0.725401	20.1333
158	class	Alphaproteobacteria	rs10803434	A	T	-0.0692742	0.0148866	3.55434e-06	0.0006	0.0186	0.9729	21.6546
159	class	Bacilli	rs9581006	C	T	0.225309	0.0467697	1.79458e-06	0.0616	0.0492	0.2103	23.2075
160	class	Bacilli	rs78938557	T	C	0.108007	0.0232858	1.06891e-06	0.1176	0.0548	0.0318999	21.5142
161	class	Bacilli	rs77558518	A	G	-0.107255	0.0222879	1.33772e-06	-0.0395	0.0317	0.2128	23.1577
162	class	Bacilli	rs76717940	T	A	0.156331	0.0325945	1.0725e-06	0.0102	0.0404	0.8	23.004
163	class	Bacilli	rs7666190	C	A	-0.104044	0.0247934	8.46829e-06	0.0233	0.029	0.4207	17.6102
164	class	Bacilli	rs74663707	C	T	0.0979154	0.0224074	8.45686e-06	-0.0228	0.0377	0.5457	19.095
165	class	Bacilli	rs74352383	T	A	-0.104496	0.0217083	1.52752e-06	-0.0014	0.0338	0.9661	23.171
166	class	Bacilli	rs694949	A	G	-0.081146	0.0180042	7.59585e-06	-0.0339	0.0317	0.2851	20.3135
167	class	Bacilli	rs57872228	C	T	-0.0714773	0.0146647	9.21977e-07	0.013	0.0291	0.654699	23.7569
168	class	Bacilli	rs4459992	T	C	0.0535854	0.0116362	4.29836e-06	-0.0209	0.0198	0.2912	21.2066
169	class	Bacilli	rs4028634	T	C	0.0520614	0.0109842	2.2076e-06	0.0218	0.0192	0.2568	22.4646
170	class	Bacilli	rs35344081	G	A	0.0619529	0.0127066	1.01498e-06	-0.0236	0.0211	0.2617	23.7718
171	class	Bacilli	rs34989881	A	G	0.111056	0.0246039	6.54586e-06	-0.0315	0.0442	0.4761	20.374
172	class	Bacilli	rs28564647	T	G	-0.0613034	0.0137579	7.81199e-06	-0.0439	0.0249	0.0784007	19.8548
173	class	Bacilli	rs1962325	C	G	0.0554219	0.0114789	1.38434e-06	0.0197	0.0197	0.3153	23.3109
174	class	Bacilli	rs1595463	C	A	0.0476864	0.0108547	7.9738e-06	-0.003	0.0187	0.8715	19.2998
175	class	Bacilli	rs13068444	A	G	0.0601035	0.0136407	9.53048e-06	-0.0318	0.0244	0.192	19.4144
176	class	Bacilli	rs12797734	T	C	0.0572158	0.0126793	7.21166e-06	-0.0187	0.0216	0.3855	20.363
177	class	Bacilli	rs11730038	G	A	-0.0630747	0.0128717	1.96025e-06	0.002	0.0205	0.9237	24.0124
178	class	Bacilli	rs111552159	C	G	0.128032	0.0286921	9.12818e-06	0.0075	0.0456	0.8693	19.9118
179	class	Bacilli	rs11110282	A	G	-0.101189	0.0217379	4.85442e-06	-0.0107	0.0433	0.8056	21.6688
180	class	Bacteroidia	rs929878	C	T	-0.0548532	0.012153	4.73377e-06	-0.0459	0.0225	0.0417696	20.3723
181	class	Bacteroidia	rs79585701	A	C	0.0646823	0.0149628	9.98589e-06	-0.0138	0.0267	0.6056	18.6872
182	class	Bacteroidia	rs7631304	G	A	-0.0645771	0.0132957	8.36781e-07	-0.0084	0.0259	0.745399	23.5902
183	class	Bacteroidia	rs7546249	T	A	-0.0567113	0.0118386	1.54814e-06	0.018	0.0204	0.3761	22.9477
184	class	Bacteroidia	rs73975615	G	A	-0.207018	0.0442633	1.21616e-06	0.0477	0.108	0.658701	21.874
185	class	Bacteroidia	rs72706335	T	C	-0.22241	0.0493458	7.65519e-06	0.0903	0.0587	0.1242	20.3145
186	class	Bacteroidia	rs62575403	C	T	0.140055	0.0311128	7.06129e-06	-0.0063	0.0469	0.8931	20.2636
187	class	Bacteroidia	rs62531359	T	G	0.0655728	0.0149891	9.08665e-06	0.0297	0.0241	0.2177	19.1381
188	class	Bacteroidia	rs55773148	G	A	-0.121514	0.0236759	3.89585e-07	0.0359	0.041	0.382	26.3413
189	class	Bacteroidia	rs4916508	G	A	-0.0466729	0.0105312	8.47116e-06	-0.0199	0.0187	0.2892	19.6413
190	class	Bacteroidia	rs4146051	A	G	-0.107377	0.0245661	8.76426e-06	-0.0197	0.0342	0.5648	19.1051
191	class	Bacteroidia	rs2032750	T	C	-0.0508393	0.0106807	1.91509e-06	-0.0031	0.0187	0.8685	22.6567
192	class	Bacteroidia	rs17343978	A	C	-0.0552057	0.0120278	8.35928e-06	-0.039	0.023	0.0901405	21.0668
193	class	Bacteroidia	rs13291169	C	G	0.0689676	0.0148765	3.74579e-06	0.0239	0.0267	0.3708	21.4926
194	class	Bacteroidia	rs11146701	A	G	0.0473596	0.010541	7.08228e-06	0.0173	0.0248	0.4866	20.1861
195	class	Betaproteobacteria	rs75242906	C	T	-0.121083	0.028075	9.27278e-06	0.0161	0.0338	0.6334	18.6007
196	class	Betaproteobacteria	rs72747231	C	G	-0.137281	0.0290338	2.05511e-06	0.0491	0.0441	0.2648	22.3569
197	class	Betaproteobacteria	rs62395635	T	C	0.109741	0.0236	2.94091e-06	-0.0163	0.0387	0.6748	21.6228
198	class	Betaproteobacteria	rs6087811	T	G	-0.0978177	0.0198522	7.44305e-07	-0.0019	0.0309	0.9514	24.2783
199	class	Betaproteobacteria	rs4033856	C	T	0.0832423	0.0167237	5.17166e-07	0.0084	0.0332	0.8007	24.7756
200	class	Betaproteobacteria	rs320161	A	G	0.0572286	0.01262	7.33242e-06	-0.0156	0.0222	0.4809	20.5641
201	class	Betaproteobacteria	rs2613606	C	T	-0.0513106	0.0109091	2.19817e-06	0.0252	0.0188	0.181	22.1226
202	class	Betaproteobacteria	rs2367850	G	C	0.064006	0.0130374	9.11762e-07	0.0033	0.0227	0.886	24.1022
203	class	Betaproteobacteria	rs2321387	G	A	-0.0494596	0.0109424	5.80036e-06	0.0046	0.0188	0.8078	20.4304
204	class	Betaproteobacteria	rs1928341	A	G	0.0525581	0.0110408	2.01529e-06	0.0181	0.0189	0.3383	22.661
205	class	Betaproteobacteria	rs1511453	A	G	0.0923492	0.0199158	4.75765e-06	-0.0178	0.0396	0.6521	21.5016
206	class	Betaproteobacteria	rs12467854	G	C	0.0641363	0.0131766	1.09863e-06	-0.0355	0.0228	0.1202	23.6918
207	class	Betaproteobacteria	rs11128180	A	G	0.0592944	0.0128769	3.67144e-06	-0.0062	0.0219	0.778001	21.2033
208	class	Clostridia	rs76860606	C	G	0.0947036	0.0225117	7.53167e-06	-0.0086	0.033	0.7942	17.6977
209	class	Clostridia	rs72915163	T	C	-0.0581025	0.0120557	1.34295e-06	0.016	0.0227	0.4809	23.2275
210	class	Clostridia	rs72738886	T	C	0.086617	0.0190393	8.24241e-06	-0.0007	0.0351	0.9841	20.6969
211	class	Clostridia	rs7269302	A	T	-0.0963981	0.0212007	9.04045e-06	-0.0093	0.039	0.811	20.6746
212	class	Clostridia	rs6934062	G	C	0.0524406	0.0116115	6.53083e-06	-0.0018	0.0199	0.9294	20.3965
213	class	Clostridia	rs6815608	T	C	0.103803	0.0210883	4.01857e-07	0.0252	0.0258	0.3283	24.2292
214	class	Clostridia	rs6814436	T	C	0.0739995	0.0150815	9.65098e-07	-0.0191	0.0268	0.4754	24.0751
215	class	Clostridia	rs6797343	G	T	0.0592279	0.0134556	9.35647e-06	0.0093	0.0235	0.6916	19.3751
216	class	Clostridia	rs2273429	A	G	-0.0724037	0.0153105	4.52136e-06	-0.0224	0.0304	0.4609	22.3637
217	class	Clostridia	rs1842454	G	A	-0.0547202	0.0127338	8.72023e-06	0.0057	0.0239	0.8102	18.4662
218	class	Clostridia	rs13421739	C	G	0.0888472	0.0179655	9.54199e-06	0.0055	0.0366	0.8803	24.4574
219	class	Clostridia	rs13179700	T	C	0.0511937	0.0109569	3.37083e-06	0.0062	0.0196	0.751799	21.8303
220	class	Clostridia	rs13105690	T	C	-0.0529097	0.011818	8.7779e-06	0.0103	0.0207	0.6182	20.044
221	class	Clostridia	rs112334273	G	A	0.0641008	0.0127404	3.81407e-07	-0.0546	0.0207	0.00841899	25.3141
222	class	Clostridia	rs10774377	A	G	0.052659	0.0113858	3.24401e-06	0.0043	0.0188	0.8171	21.3902
223	class	Clostridia	rs10209007	G	C	0.0794173	0.0182427	9.89343e-06	0.0148	0.0416	0.7227	18.9518
224	class	Coriobacteriia	rs8010111	G	A	-0.103377	0.0229286	6.89624e-06	-0.0057	0.0339	0.8666	20.3278
225	class	Coriobacteriia	rs80046645	C	G	0.25584	0.0561995	4.65689e-06	-0.0049	0.0481	0.9184	20.7239
226	class	Coriobacteriia	rs7898585	T	C	0.0731501	0.0164186	5.24671e-06	-0.0609	0.0236	0.00982698	19.85
227	class	Coriobacteriia	rs76779974	C	G	0.0774888	0.0171877	5.63091e-06	0.0015	0.0322	0.9638	20.3256
228	class	Coriobacteriia	rs7540303	C	T	0.0483227	0.0109062	9.62148e-06	0.0309	0.0193	0.1081	19.6317
229	class	Coriobacteriia	rs719099	A	G	0.0778402	0.0155815	5.43317e-07	0.028	0.0312	0.3702	24.9568
230	class	Coriobacteriia	rs67561917	A	G	-0.0714367	0.0154113	5.39129e-06	0.0427	0.0241	0.0769095	21.4863
231	class	Coriobacteriia	rs62448869	T	A	-0.0486059	0.0108982	7.87276e-06	0.0391	0.0188	0.0370997	19.8914
232	class	Coriobacteriia	rs4880783	G	T	0.056503	0.0125055	5.89507e-06	-0.0161	0.0211	0.4457	20.4144
233	class	Coriobacteriia	rs45480394	T	G	-0.0504262	0.0113307	9.71448e-06	-0.0144	0.0194	0.4587	19.8061
234	class	Coriobacteriia	rs34739816	G	T	0.0965017	0.0207666	3.88358e-06	0.0009	0.0395	0.9828	21.5943
235	class	Coriobacteriia	rs3025411	A	G	0.0926543	0.0209468	8.26912e-06	0.0179	0.0303	0.5549	19.5657
236	class	Coriobacteriia	rs2442778	G	A	-0.116408	0.0258545	9.02703e-06	-0.0017	0.0419	0.9673	20.2719
237	class	Coriobacteriia	rs240104	T	C	-0.0603429	0.0126849	1.51603e-06	0.0239	0.0208	0.2495	22.6296
238	class	Coriobacteriia	rs1816223	A	G	-0.0586265	0.0129006	4.84114e-06	0.0093	0.0233	0.690601	20.6523
239	class	Coriobacteriia	rs1397793	G	A	-0.0498855	0.0112446	9.77381e-06	0.0013	0.0204	0.9499	19.6815
240	class	Coriobacteriia	rs13307134	C	T	0.0565686	0.0126265	7.79931e-06	-0.0076	0.025	0.7603	20.0718
241	class	Coriobacteriia	rs12974142	G	A	0.0789796	0.0177205	8.51232e-06	0.0135	0.0364	0.710101	19.8646
242	class	Coriobacteriia	rs11656361	A	C	0.0773006	0.017553	8.02017e-06	0.0182	0.0241	0.4505	19.3939
243	class	Coriobacteriia	rs11250875	T	C	0.06075	0.0130939	4.82844e-06	0.0101	0.0226	0.6549	21.5256
244	class	Deltaproteobacteria	rs9928243	C	A	-0.0538457	0.0117718	5.02081e-06	0.0114	0.0186	0.539499	20.9227
245	class	Deltaproteobacteria	rs62020470	A	G	-0.0585411	0.0129358	4.85084e-06	-0.0181	0.0243	0.456	20.4801
246	class	Deltaproteobacteria	rs6058181	C	T	0.0825716	0.0165958	3.39554e-07	0.0421	0.0251	0.0934997	24.755
247	class	Deltaproteobacteria	rs55744759	A	G	-0.0779693	0.0170738	7.3137e-06	-0.0106	0.0293	0.7175	20.8538
248	class	Deltaproteobacteria	rs4506934	C	T	-0.0936514	0.02012	3.58887e-06	-0.0332	0.0289	0.2514	21.6656
249	class	Deltaproteobacteria	rs3935584	C	T	-0.0523485	0.011566	7.50121e-06	-0.0273	0.0186	0.1427	20.4851
250	class	Deltaproteobacteria	rs2838334	G	A	0.0561722	0.0124124	5.44551e-06	0.0184	0.0195	0.3461	20.4801
251	class	Deltaproteobacteria	rs17791387	A	G	-0.0735881	0.0154246	1.60223e-06	-0.0299	0.0317	0.3453	22.7607
252	class	Deltaproteobacteria	rs17084793	G	A	-0.0710762	0.015953	5.68634e-06	0.0406	0.0263	0.1225	19.8501
253	class	Deltaproteobacteria	rs16851319	G	C	-0.0705516	0.0150849	5.67888e-06	-0.0466	0.0246	0.0578602	21.8739
254	class	Deltaproteobacteria	rs11599763	T	C	-0.0544219	0.0117397	3.94123e-06	-0.004	0.019	0.8329	21.49
255	class	Deltaproteobacteria	rs1035691	A	G	-0.055176	0.0121602	9.65172e-06	-0.0197	0.0191	0.3021	20.5883
256	class	Erysipelotrichia	rs8003149	C	T	0.0538798	0.0116888	4.08475e-06	-0.011	0.0197	0.5767	21.2477
257	class	Erysipelotrichia	rs7826267	T	G	-0.0839071	0.0199131	9.28449e-06	-0.0138	0.0381	0.7163	17.755
258	class	Erysipelotrichia	rs7234058	T	C	-0.0945759	0.0194091	9.12341e-07	-0.0745	0.0324	0.0214798	23.7438
259	class	Erysipelotrichia	rs62504403	C	T	0.0681159	0.0127883	1.12265e-07	-0.0175	0.0235	0.4565	28.3706
260	class	Erysipelotrichia	rs56970041	T	G	0.0724144	0.0164471	5.40344e-06	-0.0055	0.0387	0.8866	19.3854
261	class	Erysipelotrichia	rs4078432	C	T	-0.0608929	0.0133764	4.23104e-06	0.0562	0.0247	0.0226199	20.7232
262	class	Erysipelotrichia	rs35161940	T	C	-0.0806041	0.0167641	1.8451e-06	0.0047	0.0301	0.8753	23.1182
263	class	Erysipelotrichia	rs290833	T	G	-0.0497374	0.0111376	8.029e-06	-0.0165	0.0186	0.3758	19.9425
264	class	Erysipelotrichia	rs2300774	G	A	0.0524152	0.0106784	8.95466e-07	0.0002	0.0187	0.9902	24.0937
265	class	Erysipelotrichia	rs1884466	C	T	-0.0475363	0.0106939	9.52701e-06	-0.0099	0.0187	0.5947	19.7598
266	class	Erysipelotrichia	rs17530232	A	G	0.10305	0.0224648	2.79123e-06	-0.0149	0.0418	0.7219	21.0423
267	class	Erysipelotrichia	rs10781552	C	T	-0.0552212	0.0116074	2.33114e-06	-0.0144	0.0206	0.4838	22.6329
268	class	Erysipelotrichia	rs1074800	A	G	0.0492438	0.010887	6.14583e-06	0.0361	0.0188	0.0552904	20.459
269	class	Gammaproteobacteria	rs9973122	T	A	0.0740614	0.0162596	6.77007e-06	0.033	0.0342	0.3346	20.7473
270	class	Gammaproteobacteria	rs9494710	C	T	-0.0549673	0.0120924	4.54607e-06	0.0054	0.02	0.7863	20.6625
271	class	Gammaproteobacteria	rs79795896	A	G	-0.15921	0.0351373	7.92404e-06	0.068	0.0439	0.1215	20.5307
272	class	Gammaproteobacteria	rs75101789	C	T	0.0729012	0.0163003	8.78789e-06	-0.044	0.033	0.1826	20.0023
273	class	Gammaproteobacteria	rs6706173	A	C	0.074251	0.0146392	1.99495e-07	0.0227	0.0269	0.3983	25.7257
274	class	Gammaproteobacteria	rs6469506	T	A	0.0541424	0.0116333	3.28982e-06	-0.014	0.0197	0.4785	21.6605
275	class	Gammaproteobacteria	rs12404135	A	G	-0.0788843	0.0172415	8.89485e-06	0.0155	0.035	0.6582	20.9329
276	class	Gammaproteobacteria	rs11181912	G	A	-0.0579153	0.0118796	9.94762e-07	-0.0049	0.0198	0.8033	23.7673
277	class	Lentisphaeria	rs77599476	A	G	0.230292	0.0480168	1.86133e-06	-0.0708	0.0404	0.0797003	23.0022
278	class	Lentisphaeria	rs73113483	T	A	-0.131217	0.0288713	8.66341e-06	0.0268	0.0284	0.3455	20.6561
279	class	Lentisphaeria	rs72640280	A	G	0.220207	0.0486196	5.18035e-06	0.0653	0.0405	0.1066	20.5134
280	class	Lentisphaeria	rs62570196	C	T	-0.21635	0.0439866	1.07926e-06	-0.086	0.0468	0.0662796	24.1922
281	class	Lentisphaeria	rs2825714	A	G	-0.13741	0.0289246	1.72211e-06	0.0229	0.0249	0.3587	22.5685
282	class	Lentisphaeria	rs2731834	C	G	0.109438	0.023693	4.24358e-06	-0.0069	0.0217	0.751701	21.3351
283	class	Lentisphaeria	rs2031282	A	G	0.122369	0.0270329	4.3826e-06	-0.0298	0.0246	0.2254	20.4905
284	class	Lentisphaeria	rs17114848	G	A	0.152377	0.0324332	4.05865e-06	0.0084	0.0315	0.7893	22.0729
285	class	Lentisphaeria	rs11770843	C	T	0.109431	0.0234879	1.90729e-06	0.0062	0.0199	0.754899	21.7066
286	class	Lentisphaeria	rs1002941	G	A	0.105025	0.0233484	8.14836e-06	-0.01	0.0216	0.6428	20.2334
287	class	Melainabacteria	rs9864379	T	C	-0.159735	0.0292553	5.3606e-08	-0.021	0.0262	0.4232	29.8118
288	class	Melainabacteria	rs79790072	T	C	0.226722	0.0487841	3.29009e-06	0.0863	0.0532	0.1045	21.5989
289	class	Melainabacteria	rs789069	A	C	-0.103539	0.0234287	6.84635e-06	0.0207	0.0266	0.4366	19.5305
290	class	Melainabacteria	rs73074665	A	T	0.166216	0.0355728	2.86608e-06	-0.0012	0.0379	0.9754	21.8328
291	class	Melainabacteria	rs4129395	G	A	0.0896187	0.0185106	1.48056e-06	0.0166	0.0186	0.3707	23.44
292	class	Melainabacteria	rs367480	G	A	-0.083758	0.0185796	8.19925e-06	0.0115	0.0194	0.5523	20.3226
293	class	Melainabacteria	rs28678345	T	C	0.214848	0.0470878	6.69088e-06	-0.0002	0.0432	0.9956	20.8184
294	class	Melainabacteria	rs16851659	G	C	-0.0896103	0.0186432	1.27487e-06	-0.0155	0.0195	0.4286	23.1033
295	class	Melainabacteria	rs1221147	T	A	0.123968	0.0278958	7.10737e-06	0.0057	0.026	0.8277	19.7488
296	class	Melainabacteria	rs113884518	T	C	-0.205352	0.0454982	8.0567e-06	0.0823	0.0606	0.1748	20.3708
297	class	Melainabacteria	rs11150282	T	C	0.0989487	0.0196972	6.02892e-07	0.0019	0.0194	0.9212	25.2356
298	class	Melainabacteria	rs10738747	G	A	0.0814624	0.0184409	9.95804e-06	0.0218	0.0187	0.2449	19.5141
299	class	Melainabacteria	rs10148250	G	A	0.0861928	0.0193381	8.67135e-06	0.001	0.0196	0.959	19.8662
300	class	Methanobacteria	rs894996	C	A	0.216999	0.0449076	1.87557e-06	-0.0777	0.0365	0.0332698	23.3495
301	class	Methanobacteria	rs75208022	C	T	-0.227245	0.048763	5.92103e-06	0.0208	0.0318	0.514	21.7173
302	class	Methanobacteria	rs73457410	A	G	0.21534	0.0436695	1.40855e-06	-0.0057	0.0383	0.8822	24.316
303	class	Methanobacteria	rs73068003	G	T	-0.15814	0.0351803	8.44583e-06	0.0385	0.0316	0.2234	20.2063
304	class	Methanobacteria	rs6776814	T	C	-0.199566	0.0411825	1.63062e-06	0.0944	0.0653	0.1482	23.4827
305	class	Methanobacteria	rs6508769	T	C	0.153519	0.0344519	8.22529e-06	0.015	0.0262	0.5668	19.8564
306	class	Methanobacteria	rs4257531	G	A	0.164498	0.0364959	7.44344e-06	0.0259	0.0306	0.3972	20.3158
307	class	Methanobacteria	rs12825290	C	G	-0.216781	0.0493496	6.07567e-06	-0.0329	0.0387	0.3954	19.2963
308	class	Methanobacteria	rs11018665	A	T	0.111465	0.0250516	6.51864e-06	-0.0195	0.0217	0.3708	19.7975
309	class	Methanobacteria	rs10424197	G	A	-0.111274	0.0247517	9.27887e-06	0.0075	0.0214	0.7258	20.2106
310	class	Methanobacteria	rs10202904	T	G	-0.121754	0.0235357	3.0143e-07	0.0111	0.019	0.5568	26.7615
311	class	Mollicutes	rs78169027	A	G	-0.108283	0.0237289	5.8761e-06	0.002	0.0394	0.9599	20.824
312	class	Mollicutes	rs74603314	T	C	0.221639	0.0462918	1.55689e-06	-0.0216	0.0478	0.6514	22.9238
313	class	Mollicutes	rs72901605	T	C	-0.0841852	0.0178119	3.2579e-06	0.0075	0.0291	0.797	22.3383
314	class	Mollicutes	rs6043847	T	C	-0.114937	0.0248606	4.55476e-06	-0.005	0.0396	0.8986	21.3746
315	class	Mollicutes	rs4885016	T	C	-0.0819606	0.0181628	7.26986e-06	-0.038	0.0273	0.1643	20.3632
316	class	Mollicutes	rs3768491	A	G	-0.0681052	0.0149061	4.23352e-06	0.0214	0.0205	0.2967	20.8753
317	class	Mollicutes	rs28537087	G	A	0.0820873	0.0188312	8.07399e-06	0.0044	0.0216	0.8384	19.0019
318	class	Mollicutes	rs2464826	A	C	0.0944239	0.0211806	8.39505e-06	-0.0496	0.0293	0.0897904	19.8741
319	class	Mollicutes	rs17214486	C	A	0.06099	0.0135623	6.60866e-06	-0.0215	0.02	0.2808	20.2233
320	class	Mollicutes	rs12566890	T	G	-0.101147	0.0230978	3.65095e-06	0.0241	0.0277	0.3851	19.1763
321	class	Mollicutes	rs11890098	A	G	0.074438	0.0153389	9.56571e-07	0.0268	0.0207	0.1956	23.5507
322	class	Mollicutes	rs10108398	G	A	0.0769142	0.0153953	1.09e-06	-0.0488	0.0208	0.01884	24.9596
323	class	Negativicutes	rs9423647	G	A	0.047817	0.0105282	6.06114e-06	-0.0076	0.0187	0.6846	20.628
324	class	Negativicutes	rs73232831	G	A	-0.151829	0.0314932	1.87452e-06	-0.0473	0.051	0.3539	23.2421
325	class	Negativicutes	rs71405394	G	A	-0.114178	0.02405	2.16631e-06	-0.0295	0.0368	0.423	22.539
326	class	Negativicutes	rs61249479	A	C	0.0777075	0.0168628	2.95471e-06	-0.0244	0.0256	0.3414	21.2357
327	class	Negativicutes	rs60274479	T	C	-0.0659623	0.0134137	1.1623e-06	0.0249	0.0234	0.2872	24.1822
328	class	Negativicutes	rs4722181	T	G	0.0501306	0.0105798	2.00112e-06	-0.0083	0.0186	0.655399	22.4518
329	class	Negativicutes	rs4463806	T	C	-0.0543966	0.0129365	7.80662e-06	-0.0176	0.0237	0.4582	17.6811
330	class	Negativicutes	rs2834062	A	G	0.0489057	0.0108842	8.4392e-06	0.0107	0.0204	0.5995	20.1897
331	class	Negativicutes	rs1649999	A	G	0.0748989	0.0166458	7.5812e-06	-0.0023	0.0318	0.942	20.2462
332	class	Negativicutes	rs1643968	T	C	-0.0565284	0.0112298	4.14596e-07	-0.0036	0.0194	0.8518	25.339
333	class	Negativicutes	rs1447205	G	C	-0.0502053	0.0108382	2.93324e-06	0.0442	0.0193	0.02223	21.4578
334	class	Negativicutes	rs13086907	G	A	0.0625312	0.0131735	1.95488e-06	-0.0135	0.0224	0.5461	22.5315
335	class	Negativicutes	rs1135612	G	A	0.0529785	0.0119177	9.26307e-06	-0.019	0.0228	0.403	19.7614
336	class	Verrucomicrobiae	rs941682	G	A	-0.0631436	0.0143767	9.61003e-06	0.0257	0.0208	0.2171	19.2902
337	class	Verrucomicrobiae	rs9349825	A	G	-0.0704036	0.0147128	2.53687e-06	-0.0006	0.0238	0.9783	22.8981
338	class	Verrucomicrobiae	rs74542928	T	C	0.112164	0.0236422	1.63222e-06	0.0457	0.0435	0.2939	22.5076
339	class	Verrucomicrobiae	rs61779207	G	A	-0.0758309	0.0167762	6.72285e-06	-0.0088	0.0224	0.6955	20.4318
340	class	Verrucomicrobiae	rs4936098	A	G	0.0648843	0.0135928	1.12221e-06	-0.0146	0.0195	0.4554	22.7856
341	class	Verrucomicrobiae	rs4242783	G	A	0.0689292	0.0147693	2.63612e-06	0.005	0.0207	0.8074	21.7815
342	class	Verrucomicrobiae	rs3995795	C	T	0.0641275	0.0140995	5.18557e-06	-0.0096	0.0191	0.6151	20.6863
343	class	Verrucomicrobiae	rs2602429	C	T	0.0746844	0.0156194	2.58297e-06	-0.0129	0.0212	0.5432	22.8628
344	class	Verrucomicrobiae	rs12908520	G	A	0.0618926	0.0130946	2.17163e-06	-0.0088	0.0188	0.6382	22.3404
345	class	Verrucomicrobiae	rs11729256	T	C	0.0749798	0.0150177	6.7309e-07	0.0334	0.0247	0.1762	24.9277
346	class	Verrucomicrobiae	rs117107102	A	G	0.204683	0.0431573	2.91821e-06	0.0339	0.0436	0.4374	22.4934
347	class	Verrucomicrobiae	rs111862613	T	C	0.090699	0.0196746	3.73846e-06	0.0033	0.025	0.894	21.2517
348	class	Verrucomicrobiae	rs11184341	G	C	0.0655342	0.0142231	4.13405e-06	-0.0212	0.0208	0.3066	21.2299
349	order	Actinomycetales	rs4073240	G	A	0.074973	0.0164672	5.67895e-06	-0.035	0.0191	0.0668898	20.7287
350	order	Actinomycetales	rs35011108	A	G	0.241546	0.0503803	1.87658e-06	0.055	0.0371	0.1377	22.9868
351	order	Actinomycetales	rs34583783	G	T	0.123688	0.0264254	5.53884e-06	-0.0542	0.0389	0.1634	21.9084
352	order	Actinomycetales	rs2889192	G	T	0.0884052	0.0194997	3.96723e-06	-0.0128	0.0262	0.625101	20.5542
353	order	Bacillales	rs74420793	A	G	-0.164413	0.0353763	3.07323e-06	0.0518	0.0304	0.0882308	21.5997
354	order	Bacillales	rs4617108	A	G	0.248861	0.0525929	1.97506e-06	-0.0057	0.0333	0.8628	22.3903
355	order	Bacillales	rs1287018	G	A	0.141125	0.0319309	9.87091e-06	0.0199	0.0239	0.405	19.5338
356	order	Bacillales	rs12522021	T	A	0.174339	0.0400515	7.60217e-06	-0.0153	0.0273	0.5736	18.9474
357	order	Bacillales	rs11844714	A	G	-0.143245	0.0320272	5.06212e-06	0.0382	0.0229	0.0949489	20.0043
358	order	Bacillales	rs11207728	G	A	-0.14455	0.0316912	5.73457e-06	0.0168	0.0252	0.5038	20.8047
359	order	Bacillales	rs11034576	A	G	0.205765	0.0453311	8.85974e-06	0.0053	0.0281	0.8495	20.6039
360	order	Bacillales	rs10410917	T	C	0.11471	0.0250025	5.57348e-06	-0.015	0.019	0.4299	21.0493
361	order	Bacteroidales	rs929878	C	T	-0.0548532	0.012153	4.73377e-06	-0.0459	0.0225	0.0417696	20.3723
362	order	Bacteroidales	rs79585701	A	C	0.0646823	0.0149628	9.98589e-06	-0.0138	0.0267	0.6056	18.6872
363	order	Bacteroidales	rs7631304	G	A	-0.0645771	0.0132957	8.36781e-07	-0.0084	0.0259	0.745399	23.5902
364	order	Bacteroidales	rs7546249	T	A	-0.0567113	0.0118386	1.54814e-06	0.018	0.0204	0.3761	22.9477
365	order	Bacteroidales	rs73975615	G	A	-0.207018	0.0442633	1.21616e-06	0.0477	0.108	0.658701	21.874
366	order	Bacteroidales	rs72706335	T	C	-0.22241	0.0493458	7.65519e-06	0.0903	0.0587	0.1242	20.3145
367	order	Bacteroidales	rs62575403	C	T	0.140055	0.0311128	7.06129e-06	-0.0063	0.0469	0.8931	20.2636
368	order	Bacteroidales	rs62531359	T	G	0.0655728	0.0149891	9.08665e-06	0.0297	0.0241	0.2177	19.1381
369	order	Bacteroidales	rs55773148	G	A	-0.121514	0.0236759	3.89585e-07	0.0359	0.041	0.382	26.3413
370	order	Bacteroidales	rs4916508	G	A	-0.0466729	0.0105312	8.47116e-06	-0.0199	0.0187	0.2892	19.6413
371	order	Bacteroidales	rs4146051	A	G	-0.107377	0.0245661	8.76426e-06	-0.0197	0.0342	0.5648	19.1051
372	order	Bacteroidales	rs2032750	T	C	-0.0508393	0.0106807	1.91509e-06	-0.0031	0.0187	0.8685	22.6567
373	order	Bacteroidales	rs17343978	A	C	-0.0552057	0.0120278	8.35928e-06	-0.039	0.023	0.0901405	21.0668
374	order	Bacteroidales	rs13291169	C	G	0.0689676	0.0148765	3.74579e-06	0.0239	0.0267	0.3708	21.4926
375	order	Bacteroidales	rs11146701	A	G	0.0473596	0.010541	7.08228e-06	0.0173	0.0248	0.4866	20.1861
376	order	Bifidobacteriales	rs857444	C	T	0.0553965	0.0120669	3.82492e-06	-0.0269	0.0193	0.1626	21.0752
377	order	Bifidobacteriales	rs76671854	C	G	-0.0892981	0.0183177	1.03632e-06	-0.0229	0.0282	0.4162	23.7653
378	order	Bifidobacteriales	rs7588568	A	C	-0.060716	0.0130605	3.73042e-06	-0.0175	0.0217	0.4193	21.6115
379	order	Bifidobacteriales	rs7570971	A	C	0.112508	0.0125178	2.5317e-19	-0.0118	0.0189	0.5326	80.7808
380	order	Bifidobacteriales	rs7322849	T	C	0.110676	0.0200996	1.74032e-08	0.0305	0.0323	0.3459	30.3202
381	order	Bifidobacteriales	rs7174549	C	T	0.0551726	0.0124655	6.8678e-06	0.0205	0.0194	0.2888	19.5898
382	order	Bifidobacteriales	rs6899771	A	G	-0.0914312	0.0202604	7.27995e-06	-0.0003	0.0309	0.9935	20.3655
383	order	Bifidobacteriales	rs677208	G	C	0.0728589	0.0164821	6.0011e-06	0.0173	0.0247	0.4829	19.5408
384	order	Bifidobacteriales	rs6430601	T	G	0.0845099	0.016945	2.45988e-07	-0.028	0.0286	0.329	24.8732
385	order	Bifidobacteriales	rs638382	T	C	-0.0602866	0.0122474	5.56322e-07	-0.0244	0.0187	0.1929	24.2301
386	order	Bifidobacteriales	rs55888705	A	G	0.053673	0.0120586	8.66208e-06	-0.007	0.0206	0.7345	19.8114
387	order	Bifidobacteriales	rs540489	T	G	-0.0632518	0.013817	5.36811e-06	-0.0216	0.0246	0.3804	20.9567
388	order	Bifidobacteriales	rs4957061	T	C	0.0569873	0.0116907	1.1517e-06	0.0253	0.019	0.1843	23.7614
389	order	Bifidobacteriales	rs4567981	T	A	0.0577763	0.0117388	8.88054e-07	0.0158	0.0186	0.3967	24.2242
390	order	Bifidobacteriales	rs1961273	C	T	0.0688125	0.0131699	1.69731e-07	-0.0055	0.0204	0.7872	27.3004
391	order	Bifidobacteriales	rs1879087	C	T	0.105039	0.0239306	1.05214e-06	-0.0134	0.0363	0.712801	19.2662
392	order	Bifidobacteriales	rs182549	C	T	0.11707	0.0126703	5.942e-20	0.0221	0.019	0.244	85.3717
393	order	Bifidobacteriales	rs13020688	G	A	0.0584045	0.0122081	1.57375e-06	0.0061	0.0203	0.763901	22.8872
394	order	Bifidobacteriales	rs12465599	A	G	0.0530218	0.0117672	7.13221e-06	0.0035	0.0186	0.8492	20.3032
395	order	Bifidobacteriales	rs12446429	T	C	0.0810099	0.019073	8.52886e-06	-0.0105	0.0242	0.664401	18.04
396	order	Bifidobacteriales	rs11745923	G	T	0.0579759	0.0121021	2.49154e-06	-0.0019	0.019	0.9198	22.9494
397	order	Bifidobacteriales	rs11655079	T	C	-0.0586146	0.0129952	5.92468e-06	0.019	0.0239	0.4273	20.3446
398	order	Bifidobacteriales	rs10857328	T	A	0.0562	0.0126395	7.24135e-06	-0.0195	0.0206	0.3432	19.7703
399	order	Bifidobacteriales	rs10841473	G	C	-0.0613031	0.0128844	2.28067e-06	-0.0091	0.022	0.6798	22.6378
400	order	Bifidobacteriales	rs10831953	G	A	0.0537537	0.0123746	9.94742e-06	-0.0062	0.0202	0.760699	18.8693
401	order	Burkholderiales	rs7638039	T	C	0.0580987	0.012673	4.83593e-06	0.0052	0.0215	0.8093	21.017
402	order	Burkholderiales	rs75242906	C	T	-0.120974	0.0281273	9.74519e-06	0.0161	0.0338	0.6334	18.4983
403	order	Burkholderiales	rs72747231	C	G	-0.133729	0.0290738	3.76217e-06	0.0491	0.0441	0.2648	21.1566
404	order	Burkholderiales	rs62395635	T	C	0.109911	0.0236375	2.90228e-06	-0.0163	0.0387	0.6748	21.6212
405	order	Burkholderiales	rs62191117	A	G	0.0679995	0.0132471	2.79099e-07	-0.0317	0.0231	0.1707	26.3495
406	order	Burkholderiales	rs6087811	T	G	-0.101587	0.0198817	2.88374e-07	-0.0019	0.0309	0.9514	26.1077
407	order	Burkholderiales	rs4033856	C	T	0.0833446	0.0167489	5.66823e-07	0.0084	0.0332	0.8007	24.7618
408	order	Burkholderiales	rs2613606	C	T	-0.0499561	0.0109264	4.13357e-06	0.0252	0.0188	0.181	20.9038
409	order	Burkholderiales	rs2367850	G	C	0.06333	0.0130595	1.23614e-06	0.0033	0.0227	0.886	23.5161
410	order	Burkholderiales	rs2321387	G	A	-0.0508514	0.0109588	3.25787e-06	0.0046	0.0188	0.8078	21.5319
411	order	Burkholderiales	rs1928341	A	G	0.0507782	0.0110587	4.51508e-06	0.0181	0.0189	0.3383	21.0837
412	order	Burkholderiales	rs1511453	A	G	0.0910999	0.0199479	8.00097e-06	-0.0178	0.0396	0.6521	20.8564
413	order	Clostridiales	rs76860606	C	G	0.094122	0.0225117	8.58167e-06	-0.0086	0.033	0.7942	17.4809
414	order	Clostridiales	rs72915163	T	C	-0.0580246	0.0120558	1.39104e-06	0.016	0.0227	0.4809	23.1651
415	order	Clostridiales	rs72738886	T	C	0.0865333	0.0190392	8.41577e-06	-0.0007	0.0351	0.9841	20.6571
416	order	Clostridiales	rs7269302	A	T	-0.0965346	0.0212006	8.84345e-06	-0.0093	0.039	0.811	20.7333
417	order	Clostridiales	rs6934062	G	C	0.0522397	0.0116116	7.09483e-06	-0.0018	0.0199	0.9294	20.2404
418	order	Clostridiales	rs6815608	T	C	0.104089	0.0210883	3.71989e-07	0.0252	0.0258	0.3283	24.3628
419	order	Clostridiales	rs6814436	T	C	0.0741858	0.0150814	9.06288e-07	-0.0191	0.0268	0.4754	24.1968
420	order	Clostridiales	rs6442336	C	T	-0.0547729	0.0124169	9.62568e-06	-0.0365	0.0214	0.0881191	19.4582
421	order	Clostridiales	rs290772	G	A	0.084254	0.0196297	9.99759e-06	0.0126	0.0409	0.758799	18.4227
422	order	Clostridiales	rs2273429	A	G	-0.0726191	0.0153105	4.16871e-06	-0.0224	0.0304	0.4609	22.4969
423	order	Clostridiales	rs1842454	G	A	-0.0543676	0.012734	9.91744e-06	0.0057	0.0239	0.8102	18.2285
424	order	Clostridiales	rs13179700	T	C	0.0510953	0.0109569	3.52111e-06	0.0062	0.0196	0.751799	21.7464
425	order	Clostridiales	rs13105690	T	C	-0.0527441	0.011818	9.36806e-06	0.0103	0.0207	0.6182	19.9186
426	order	Clostridiales	rs112334273	G	A	0.0639383	0.0127404	4.07257e-07	-0.0546	0.0207	0.00841899	25.1857
427	order	Clostridiales	rs10774377	A	G	0.0523003	0.0113859	3.80899e-06	0.0043	0.0188	0.8171	21.0995
428	order	Clostridiales	rs10209007	G	C	0.0795424	0.0182427	9.59556e-06	0.0148	0.0416	0.7227	19.0116
429	order	Coriobacteriales	rs8010111	G	A	-0.103377	0.0229286	6.89624e-06	-0.0057	0.0339	0.8666	20.3278
430	order	Coriobacteriales	rs80046645	C	G	0.25584	0.0561995	4.65689e-06	-0.0049	0.0481	0.9184	20.7239
431	order	Coriobacteriales	rs7898585	T	C	0.0731501	0.0164186	5.24671e-06	-0.0609	0.0236	0.00982698	19.85
432	order	Coriobacteriales	rs76779974	C	G	0.0774888	0.0171877	5.63091e-06	0.0015	0.0322	0.9638	20.3256
433	order	Coriobacteriales	rs7540303	C	T	0.0483227	0.0109062	9.62148e-06	0.0309	0.0193	0.1081	19.6317
434	order	Coriobacteriales	rs719099	A	G	0.0778402	0.0155815	5.43317e-07	0.028	0.0312	0.3702	24.9568
435	order	Coriobacteriales	rs67561917	A	G	-0.0714367	0.0154113	5.39129e-06	0.0427	0.0241	0.0769095	21.4863
436	order	Coriobacteriales	rs62448869	T	A	-0.0486059	0.0108982	7.87276e-06	0.0391	0.0188	0.0370997	19.8914
437	order	Coriobacteriales	rs4880783	G	T	0.056503	0.0125055	5.89507e-06	-0.0161	0.0211	0.4457	20.4144
438	order	Coriobacteriales	rs45480394	T	G	-0.0504262	0.0113307	9.71448e-06	-0.0144	0.0194	0.4587	19.8061
439	order	Coriobacteriales	rs34739816	G	T	0.0965017	0.0207666	3.88358e-06	0.0009	0.0395	0.9828	21.5943
440	order	Coriobacteriales	rs3025411	A	G	0.0926543	0.0209468	8.26912e-06	0.0179	0.0303	0.5549	19.5657
441	order	Coriobacteriales	rs2442778	G	A	-0.116408	0.0258545	9.02703e-06	-0.0017	0.0419	0.9673	20.2719
442	order	Coriobacteriales	rs240104	T	C	-0.0603429	0.0126849	1.51603e-06	0.0239	0.0208	0.2495	22.6296
443	order	Coriobacteriales	rs1816223	A	G	-0.0586265	0.0129006	4.84114e-06	0.0093	0.0233	0.690601	20.6523
444	order	Coriobacteriales	rs1397793	G	A	-0.0498855	0.0112446	9.77381e-06	0.0013	0.0204	0.9499	19.6815
445	order	Coriobacteriales	rs13307134	C	T	0.0565686	0.0126265	7.79931e-06	-0.0076	0.025	0.7603	20.0718
446	order	Coriobacteriales	rs12974142	G	A	0.0789796	0.0177205	8.51232e-06	0.0135	0.0364	0.710101	19.8646
447	order	Coriobacteriales	rs11656361	A	C	0.0773006	0.017553	8.02017e-06	0.0182	0.0241	0.4505	19.3939
448	order	Coriobacteriales	rs11250875	T	C	0.06075	0.0130939	4.82844e-06	0.0101	0.0226	0.6549	21.5256
449	order	Desulfovibrionales	rs9928243	C	A	-0.0544713	0.0117811	3.96636e-06	0.0114	0.0186	0.539499	21.3779
450	order	Desulfovibrionales	rs72647048	T	C	-0.0772459	0.0170876	9.00294e-06	-0.0106	0.0293	0.718399	20.4355
451	order	Desulfovibrionales	rs62020470	A	G	-0.0573633	0.0129462	7.50981e-06	-0.0181	0.0243	0.456	19.6329
452	order	Desulfovibrionales	rs6058181	C	T	0.0836765	0.0166098	2.5277e-07	0.0421	0.0251	0.0934997	25.3792
453	order	Desulfovibrionales	rs4506934	C	T	-0.0953383	0.0201367	2.42998e-06	-0.0332	0.0289	0.2514	22.416
454	order	Desulfovibrionales	rs3935584	C	T	-0.0524466	0.0115749	7.1974e-06	-0.0273	0.0186	0.1427	20.5306
455	order	Desulfovibrionales	rs2838334	G	A	0.0569024	0.0124223	4.16791e-06	0.0184	0.0195	0.3461	20.9824
456	order	Desulfovibrionales	rs186073	T	C	0.0529219	0.0118542	8.74432e-06	0.029	0.019	0.1273	19.931
457	order	Desulfovibrionales	rs17791387	A	G	-0.0727501	0.0154369	2.25294e-06	-0.0299	0.0317	0.3453	22.2098
458	order	Desulfovibrionales	rs16851319	G	C	-0.0729137	0.0150954	2.70287e-06	-0.0466	0.0246	0.0578602	23.3307
459	order	Desulfovibrionales	rs11599763	T	C	-0.0554862	0.0117486	2.60698e-06	-0.004	0.019	0.8329	22.3046
460	order	Enterobacteriales	rs80319214	C	G	0.0990404	0.0215877	6.95307e-06	-0.0295	0.0358	0.4109	21.048
461	order	Enterobacteriales	rs79757635	C	A	0.0758597	0.0171286	9.31857e-06	-0.0066	0.0275	0.8108	19.6146
462	order	Enterobacteriales	rs78143293	A	G	-0.0848521	0.0170415	1.19564e-06	-0.0731	0.0284	0.01003	24.7918
463	order	Enterobacteriales	rs62210023	A	G	0.0606754	0.0130125	3.13163e-06	-0.0217	0.0195	0.2672	21.7422
464	order	Enterobacteriales	rs61973590	C	G	-0.0605392	0.0133696	8.5354e-06	0.0063	0.0195	0.7456	20.5039
465	order	Enterobacteriales	rs504442	T	G	0.084159	0.0189479	5.17092e-06	0.0051	0.0304	0.8672	19.7279
466	order	Enterobacteriales	rs4792380	A	T	0.115598	0.0257683	9.48974e-06	0.0319	0.0545	0.5582	20.1246
467	order	Enterobacteriales	rs35673018	G	A	0.0899642	0.0202934	7.63109e-06	0.0076	0.0325	0.8138	19.653
468	order	Enterobacteriales	rs2374342	C	A	0.0582927	0.0126195	4.51618e-06	0.0116	0.0189	0.5404	21.3376
469	order	Enterobacteriales	rs111229068	A	T	0.110561	0.0241719	3.65356e-06	-0.0252	0.0345	0.4651	20.921
470	order	Enterobacteriales	rs11026530	T	C	0.0822408	0.0186379	9.42684e-06	0.0268	0.0262	0.3047	19.4706
471	order	Erysipelotrichales	rs8003149	C	T	0.0538798	0.0116888	4.08475e-06	-0.011	0.0197	0.5767	21.2477
472	order	Erysipelotrichales	rs7826267	T	G	-0.0839071	0.0199131	9.28449e-06	-0.0138	0.0381	0.7163	17.755
473	order	Erysipelotrichales	rs7234058	T	C	-0.0945759	0.0194091	9.12341e-07	-0.0745	0.0324	0.0214798	23.7438
474	order	Erysipelotrichales	rs62504403	C	T	0.0681159	0.0127883	1.12265e-07	-0.0175	0.0235	0.4565	28.3706
475	order	Erysipelotrichales	rs56970041	T	G	0.0724144	0.0164471	5.40344e-06	-0.0055	0.0387	0.8866	19.3854
476	order	Erysipelotrichales	rs4078432	C	T	-0.0608929	0.0133764	4.23104e-06	0.0562	0.0247	0.0226199	20.7232
477	order	Erysipelotrichales	rs35161940	T	C	-0.0806041	0.0167641	1.8451e-06	0.0047	0.0301	0.8753	23.1182
478	order	Erysipelotrichales	rs290833	T	G	-0.0497374	0.0111376	8.029e-06	-0.0165	0.0186	0.3758	19.9425
479	order	Erysipelotrichales	rs2300774	G	A	0.0524152	0.0106784	8.95466e-07	0.0002	0.0187	0.9902	24.0937
480	order	Erysipelotrichales	rs1884466	C	T	-0.0475363	0.0106939	9.52701e-06	-0.0099	0.0187	0.5947	19.7598
481	order	Erysipelotrichales	rs17530232	A	G	0.10305	0.0224648	2.79123e-06	-0.0149	0.0418	0.7219	21.0423
482	order	Erysipelotrichales	rs10781552	C	T	-0.0552212	0.0116074	2.33114e-06	-0.0144	0.0206	0.4838	22.6329
483	order	Erysipelotrichales	rs1074800	A	G	0.0492438	0.010887	6.14583e-06	0.0361	0.0188	0.0552904	20.459
484	order	Gastranaerophilales	rs9864379	T	C	-0.160521	0.0292752	4.65873e-08	-0.021	0.0262	0.4232	30.0653
485	order	Gastranaerophilales	rs8028558	A	G	0.08346	0.0188504	9.78236e-06	0.0007	0.0193	0.969	19.6027
486	order	Gastranaerophilales	rs79790072	T	C	0.226103	0.0488017	3.5381e-06	0.0863	0.0532	0.1045	21.4655
487	order	Gastranaerophilales	rs789069	A	C	-0.10413	0.0234459	6.50003e-06	0.0207	0.0266	0.4366	19.725
488	order	Gastranaerophilales	rs73074665	A	T	0.164631	0.0356037	3.6238e-06	-0.0012	0.0379	0.9754	21.3813
489	order	Gastranaerophilales	rs4129395	G	A	0.0904264	0.0185253	1.21742e-06	0.0166	0.0186	0.3707	23.8264
490	order	Gastranaerophilales	rs367480	G	A	-0.0841649	0.0185948	7.52418e-06	0.0115	0.0194	0.5523	20.4871
491	order	Gastranaerophilales	rs28678345	T	C	0.213083	0.0471377	8.05953e-06	-0.0002	0.0432	0.9956	20.4344
492	order	Gastranaerophilales	rs16851659	G	C	-0.0895168	0.0186555	1.27024e-06	-0.0155	0.0195	0.4286	23.0247
493	order	Gastranaerophilales	rs1221147	T	A	0.126305	0.0279161	4.8596e-06	0.0057	0.026	0.8277	20.4706
494	order	Gastranaerophilales	rs113884518	T	C	-0.20591	0.0455376	7.73987e-06	0.0823	0.0606	0.1748	20.4463
495	order	Gastranaerophilales	rs11150282	T	C	0.098235	0.0197127	7.36053e-07	0.0019	0.0194	0.9212	24.8337
496	order	Lactobacillales	rs9581006	C	T	0.22583	0.0469228	1.76596e-06	0.0616	0.0492	0.2103	23.1629
497	order	Lactobacillales	rs78938557	T	C	0.10553	0.0233581	2.31087e-06	0.1176	0.0548	0.0318999	20.4117
498	order	Lactobacillales	rs77558518	A	G	-0.106466	0.0223484	1.67435e-06	-0.0395	0.0317	0.2128	22.695
499	order	Lactobacillales	rs76717940	T	A	0.160943	0.0327	6.55312e-07	0.0102	0.0404	0.8	24.2241
500	order	Lactobacillales	rs74663707	C	T	0.0982594	0.0224613	8.39558e-06	-0.0228	0.0377	0.5457	19.1373
501	order	Lactobacillales	rs74352383	T	A	-0.103396	0.021758	1.88028e-06	-0.0014	0.0338	0.9661	22.5826
502	order	Lactobacillales	rs57872228	C	T	-0.0688415	0.0146994	2.58252e-06	0.013	0.0291	0.654699	21.9332
503	order	Lactobacillales	rs4028634	T	C	0.0532915	0.01101	1.34806e-06	0.0218	0.0192	0.2568	23.4284
504	order	Lactobacillales	rs35344081	G	A	0.0642442	0.0127358	4.16066e-07	-0.0236	0.0211	0.2617	25.4456
505	order	Lactobacillales	rs34989881	A	G	0.113479	0.0246452	4.09354e-06	-0.0315	0.0442	0.4761	21.2015
506	order	Lactobacillales	rs2370083	G	T	-0.08054	0.0180992	8.33495e-06	0.0242	0.0376	0.5198	19.8018
507	order	Lactobacillales	rs1962325	C	G	0.0546878	0.0115069	1.96232e-06	0.0197	0.0197	0.3153	22.5871
508	order	Lactobacillales	rs1595463	C	A	0.0479749	0.0108801	7.44354e-06	-0.003	0.0187	0.8715	19.4428
509	order	Lactobacillales	rs12797734	T	C	0.0571279	0.0127113	7.76523e-06	-0.0187	0.0216	0.3855	20.1984
510	order	Lactobacillales	rs11730038	G	A	-0.0605384	0.0129052	5.09746e-06	0.002	0.0205	0.9237	22.0055
511	order	Lactobacillales	rs11627423	C	A	0.0499263	0.0109744	5.08753e-06	-0.0347	0.0192	0.0718307	20.6965
512	order	Lactobacillales	rs111552159	C	G	0.128854	0.0287397	8.30804e-06	0.0075	0.0456	0.8693	20.1017
513	order	Lactobacillales	rs11110282	A	G	-0.10239	0.0217849	3.95665e-06	-0.0107	0.0433	0.8056	22.0903
514	order	Methanobacteriales	rs894996	C	A	0.216999	0.0449076	1.87557e-06	-0.0777	0.0365	0.0332698	23.3495
515	order	Methanobacteriales	rs75208022	C	T	-0.227245	0.048763	5.92103e-06	0.0208	0.0318	0.514	21.7173
516	order	Methanobacteriales	rs73457410	A	G	0.21534	0.0436695	1.40855e-06	-0.0057	0.0383	0.8822	24.316
517	order	Methanobacteriales	rs73068003	G	T	-0.15814	0.0351803	8.44583e-06	0.0385	0.0316	0.2234	20.2063
518	order	Methanobacteriales	rs6776814	T	C	-0.199566	0.0411825	1.63062e-06	0.0944	0.0653	0.1482	23.4827
519	order	Methanobacteriales	rs6508769	T	C	0.153519	0.0344519	8.22529e-06	0.015	0.0262	0.5668	19.8564
520	order	Methanobacteriales	rs4257531	G	A	0.164498	0.0364959	7.44344e-06	0.0259	0.0306	0.3972	20.3158
521	order	Methanobacteriales	rs12825290	C	G	-0.216781	0.0493496	6.07567e-06	-0.0329	0.0387	0.3954	19.2963
522	order	Methanobacteriales	rs11018665	A	T	0.111465	0.0250516	6.51864e-06	-0.0195	0.0217	0.3708	19.7975
523	order	Methanobacteriales	rs10424197	G	A	-0.111274	0.0247517	9.27887e-06	0.0075	0.0214	0.7258	20.2106
524	order	Methanobacteriales	rs10202904	T	G	-0.121754	0.0235357	3.0143e-07	0.0111	0.019	0.5568	26.7615
525	order	MollicutesRF9	rs949341	G	A	0.0656602	0.0147216	7.73282e-06	-0.0262	0.0208	0.2086	19.8926
526	order	MollicutesRF9	rs7853673	G	A	-0.0624389	0.0139833	6.7325e-06	-0.0063	0.0186	0.7366	19.9386
527	order	MollicutesRF9	rs7801843	A	G	-0.0869495	0.0194509	9.46882e-06	0.0173	0.0257	0.5021	19.9826
528	order	MollicutesRF9	rs7706512	G	A	0.0657351	0.0138979	2.27207e-06	0.0054	0.0186	0.7712	22.3715
529	order	MollicutesRF9	rs74603314	T	C	0.230767	0.0489701	2.27641e-06	-0.0216	0.0478	0.6514	22.2068
530	order	MollicutesRF9	rs739151	C	G	0.0652659	0.0139773	3.09287e-06	0.0131	0.0186	0.4804	21.8035
531	order	MollicutesRF9	rs638542	G	A	-0.070592	0.0157049	5.17285e-06	0.0195	0.0205	0.343	20.2041
532	order	MollicutesRF9	rs62188991	G	C	-0.110864	0.0241355	5.26703e-06	0.0651	0.0401	0.1039	21.0993
533	order	MollicutesRF9	rs515984	T	C	-0.0875451	0.0190685	6.61366e-06	-0.0043	0.0294	0.8846	21.078
534	order	MollicutesRF9	rs3932485	C	T	0.0626209	0.0141623	9.92857e-06	-0.0049	0.019	0.7969	19.551
535	order	MollicutesRF9	rs17235252	T	C	-0.122002	0.0255463	2.15879e-06	0.015	0.0287	0.6006	22.8076
536	order	MollicutesRF9	rs13100746	C	T	0.0638979	0.0142685	7.28846e-06	0.0192	0.0187	0.3043	20.0546
537	order	MollicutesRF9	rs12566890	T	G	-0.103134	0.0241775	8.11201e-06	0.0241	0.0277	0.3851	18.1961
538	order	MollicutesRF9	rs11779863	G	A	-0.0772768	0.0172171	6.68845e-06	0.0183	0.0254	0.4717	20.1456
539	order	MollicutesRF9	rs114184530	T	C	-0.154545	0.0339992	7.87502e-06	0.0286	0.033	0.3859	20.6619
540	order	MollicutesRF9	rs10071529	G	C	0.125105	0.0278674	8.64406e-06	0.0037	0.0298	0.9012	20.1536
541	order	NB1n	rs9542068	T	C	0.0990709	0.0218149	6.52339e-06	-0.0042	0.0197	0.8305	20.6246
542	order	NB1n	rs8126061	T	C	-0.159135	0.0351904	7.36334e-06	0.0081	0.028	0.772899	20.4496
543	order	NB1n	rs7911787	G	T	-0.223071	0.0470232	3.38824e-06	-0.0016	0.0526	0.9751	22.504
544	order	NB1n	rs72671304	T	C	0.172322	0.0370028	3.79578e-06	0.0032	0.0356	0.9286	21.6876
545	order	NB1n	rs60775321	T	C	-0.0962425	0.0213842	7.1046e-06	-0.0373	0.0205	0.0689604	20.2558
546	order	NB1n	rs55921101	A	T	-0.109245	0.0236201	4.32139e-06	-0.01	0.0219	0.646399	21.3916
547	order	NB1n	rs4383094	T	C	0.149188	0.0320662	4.28134e-06	0.0155	0.0269	0.564901	21.6457
548	order	NB1n	rs2930903	C	G	0.0908335	0.0209434	6.8435e-06	0.0037	0.0194	0.85	18.8104
549	order	NB1n	rs267959	A	G	0.0988612	0.0209676	2.61993e-06	-0.0181	0.0208	0.3828	22.2308
550	order	NB1n	rs2172426	C	T	-0.10212	0.0198947	3.17425e-07	-0.001	0.0189	0.9597	26.348
551	order	NB1n	rs166849	G	A	0.0911053	0.0202239	7.73898e-06	-0.0025	0.0188	0.8924	20.2934
552	order	NB1n	rs13385922	T	C	0.0929494	0.0201348	3.96829e-06	-0.0088	0.0196	0.6513	21.3107
553	order	NB1n	rs13219468	G	C	0.115344	0.0236958	1.40637e-06	0.0292	0.0206	0.1567	23.6944
554	order	NB1n	rs12358808	G	T	-0.119662	0.0255597	5.30782e-06	-0.0029	0.0217	0.8932	21.918
555	order	NB1n	rs11606187	A	G	-0.154539	0.0326288	3.30586e-06	0.0025	0.0264	0.9243	22.4324
556	order	NB1n	rs11251024	G	A	0.104201	0.0206737	6.62801e-07	-0.0132	0.0212	0.5336	25.4043
557	order	Pasteurellales	rs9938097	T	C	-0.0710386	0.0158024	8.22604e-06	-0.0077	0.0192	0.6884	20.2088
558	order	Pasteurellales	rs9895850	T	C	-0.176406	0.041017	9.08251e-06	0.0004	0.0454	0.9929	18.497
559	order	Pasteurellales	rs9382510	C	T	-0.0881865	0.0169965	2.476e-07	-0.0073	0.021	0.7272	26.9207
560	order	Pasteurellales	rs78909003	T	C	-0.241159	0.0498372	2.04893e-06	0.0158	0.041	0.699199	23.4154
561	order	Pasteurellales	rs76022354	C	T	0.24289	0.0500406	1.82858e-06	-0.0793	0.0429	0.0645907	23.5599
562	order	Pasteurellales	rs731534	C	G	-0.0986502	0.0216316	9.46292e-06	0.0166	0.0296	0.5751	20.7978
563	order	Pasteurellales	rs73139353	A	C	-0.222573	0.0484634	8.71314e-06	-0.0477	0.0331	0.15	21.0919
564	order	Pasteurellales	rs72756943	G	A	0.13988	0.0303029	3.35218e-06	-0.0307	0.0377	0.4146	21.308
565	order	Pasteurellales	rs6972479	A	G	-0.0781862	0.0175366	7.74817e-06	0.0163	0.0231	0.4798	19.8779
566	order	Pasteurellales	rs62568866	T	A	-0.118018	0.0259206	7.22663e-06	0.0424	0.0299	0.1573	20.7304
567	order	Pasteurellales	rs6092684	A	T	0.0684647	0.014674	3.44059e-06	-0.0165	0.0188	0.379	21.7689
568	order	Pasteurellales	rs4822728	T	C	0.0685479	0.0149032	4.71847e-06	-0.018	0.0186	0.3328	21.1557
569	order	Pasteurellales	rs16970009	A	G	0.187381	0.0429572	7.31531e-06	0.0485	0.0669	0.4685	19.0275
570	order	Pasteurellales	rs12191680	C	G	0.102214	0.0197189	3.049e-07	-0.0173	0.031	0.5759	26.8689
571	order	Pasteurellales	rs12050685	A	G	-0.0670948	0.015239	9.18513e-06	0.036	0.0206	0.0811409	19.385
572	order	Pasteurellales	rs111582866	G	A	-0.113957	0.0256403	7.06627e-06	-0.0216	0.033	0.5119	19.7532
573	order	Pasteurellales	rs10965428	C	A	-0.119902	0.0258219	4.29151e-06	-0.0221	0.0404	0.5846	21.5614
574	order	Pasteurellales	rs10840326	C	G	-0.0717634	0.0149229	1.43842e-06	-0.041	0.0194	0.0343202	23.1259
575	order	Rhodospirillales	rs9813022	A	G	-0.0830795	0.0162642	3.07213e-07	-0.0019	0.0192	0.9209	26.093
576	order	Rhodospirillales	rs77304857	C	A	-0.0997433	0.0222165	6.02031e-06	-0.009	0.0234	0.701799	20.1564
577	order	Rhodospirillales	rs76784716	A	G	0.136039	0.0284399	1.31382e-06	0.0214	0.0292	0.4641	22.8808
578	order	Rhodospirillales	rs7001029	C	T	0.120726	0.0260989	2.83071e-06	-0.0031	0.0324	0.9238	21.397
579	order	Rhodospirillales	rs61933850	G	A	0.164663	0.0360285	6.99876e-06	0.0062	0.0273	0.8192	20.888
580	order	Rhodospirillales	rs55876211	C	T	-0.0865002	0.0195197	7.87313e-06	0.0398	0.0213	0.0617007	19.6377
581	order	Rhodospirillales	rs4822789	G	C	0.0727755	0.0159522	7.32717e-06	-0.0121	0.0191	0.5239	20.8129
582	order	Rhodospirillales	rs4278423	T	C	0.105215	0.0233778	3.9804e-06	-0.0075	0.039	0.8471	20.2558
583	order	Rhodospirillales	rs3754624	C	T	0.094128	0.0198389	2.68367e-06	0.0047	0.0243	0.8469	22.5114
584	order	Rhodospirillales	rs3730086	A	G	0.0800354	0.0178737	7.98252e-06	0.0136	0.0215	0.524901	20.0509
585	order	Rhodospirillales	rs1549633	A	C	0.0996735	0.0216667	3.88024e-06	-0.0152	0.0291	0.6019	21.1629
586	order	Rhodospirillales	rs13336560	C	T	-0.0695313	0.0157065	9.74686e-06	0.019	0.019	0.3171	19.5976
587	order	Rhodospirillales	rs11630875	T	C	0.0945198	0.0202139	3.70379e-06	0.0173	0.0279	0.533801	21.8649
588	order	Rhodospirillales	rs11591293	G	T	0.0722755	0.0158186	4.68529e-06	0.0149	0.0188	0.4268	20.876
589	order	Rhodospirillales	rs1035406	G	A	-0.114725	0.0247994	4.07163e-06	-0.0039	0.029	0.8918	21.401
590	order	Selenomonadales	rs9423647	G	A	0.047817	0.0105282	6.06114e-06	-0.0076	0.0187	0.6846	20.628
591	order	Selenomonadales	rs73232831	G	A	-0.151829	0.0314932	1.87452e-06	-0.0473	0.051	0.3539	23.2421
592	order	Selenomonadales	rs71405394	G	A	-0.114178	0.02405	2.16631e-06	-0.0295	0.0368	0.423	22.539
593	order	Selenomonadales	rs61249479	A	C	0.0777075	0.0168628	2.95471e-06	-0.0244	0.0256	0.3414	21.2357
594	order	Selenomonadales	rs60274479	T	C	-0.0659623	0.0134137	1.1623e-06	0.0249	0.0234	0.2872	24.1822
595	order	Selenomonadales	rs4722181	T	G	0.0501306	0.0105798	2.00112e-06	-0.0083	0.0186	0.655399	22.4518
596	order	Selenomonadales	rs4463806	T	C	-0.0543966	0.0129365	7.80662e-06	-0.0176	0.0237	0.4582	17.6811
597	order	Selenomonadales	rs2834062	A	G	0.0489057	0.0108842	8.4392e-06	0.0107	0.0204	0.5995	20.1897
598	order	Selenomonadales	rs1649999	A	G	0.0748989	0.0166458	7.5812e-06	-0.0023	0.0318	0.942	20.2462
599	order	Selenomonadales	rs1643968	T	C	-0.0565284	0.0112298	4.14596e-07	-0.0036	0.0194	0.8518	25.339
600	order	Selenomonadales	rs1447205	G	C	-0.0502053	0.0108382	2.93324e-06	0.0442	0.0193	0.02223	21.4578
601	order	Selenomonadales	rs13086907	G	A	0.0625312	0.0131735	1.95488e-06	-0.0135	0.0224	0.5461	22.5315
602	order	Selenomonadales	rs1135612	G	A	0.0529785	0.0119177	9.26307e-06	-0.019	0.0228	0.403	19.7614
603	order	Verrucomicrobiales	rs941682	G	A	-0.0631436	0.0143767	9.61003e-06	0.0257	0.0208	0.2171	19.2902
604	order	Verrucomicrobiales	rs9349825	A	G	-0.0704036	0.0147128	2.53687e-06	-0.0006	0.0238	0.9783	22.8981
605	order	Verrucomicrobiales	rs74542928	T	C	0.112164	0.0236422	1.63222e-06	0.0457	0.0435	0.2939	22.5076
606	order	Verrucomicrobiales	rs61779207	G	A	-0.0758309	0.0167762	6.72285e-06	-0.0088	0.0224	0.6955	20.4318
607	order	Verrucomicrobiales	rs4936098	A	G	0.0648843	0.0135928	1.12221e-06	-0.0146	0.0195	0.4554	22.7856
608	order	Verrucomicrobiales	rs4242783	G	A	0.0689292	0.0147693	2.63612e-06	0.005	0.0207	0.8074	21.7815
609	order	Verrucomicrobiales	rs3995795	C	T	0.0641275	0.0140995	5.18557e-06	-0.0096	0.0191	0.6151	20.6863
610	order	Verrucomicrobiales	rs2602429	C	T	0.0746844	0.0156194	2.58297e-06	-0.0129	0.0212	0.5432	22.8628
611	order	Verrucomicrobiales	rs12908520	G	A	0.0618926	0.0130946	2.17163e-06	-0.0088	0.0188	0.6382	22.3404
612	order	Verrucomicrobiales	rs11729256	T	C	0.0749798	0.0150177	6.7309e-07	0.0334	0.0247	0.1762	24.9277
613	order	Verrucomicrobiales	rs117107102	A	G	0.204683	0.0431573	2.91821e-06	0.0339	0.0436	0.4374	22.4934
614	order	Verrucomicrobiales	rs111862613	T	C	0.090699	0.0196746	3.73846e-06	0.0033	0.025	0.894	21.2517
615	order	Verrucomicrobiales	rs11184341	G	C	0.0655342	0.0142231	4.13405e-06	-0.0212	0.0208	0.3066	21.2299
616	order	Victivallales	rs77599476	A	G	0.230292	0.0480168	1.86133e-06	-0.0708	0.0404	0.0797003	23.0022
617	order	Victivallales	rs73113483	T	A	-0.131217	0.0288713	8.66341e-06	0.0268	0.0284	0.3455	20.6561
618	order	Victivallales	rs72640280	A	G	0.220207	0.0486196	5.18035e-06	0.0653	0.0405	0.1066	20.5134
619	order	Victivallales	rs62570196	C	T	-0.21635	0.0439866	1.07926e-06	-0.086	0.0468	0.0662796	24.1922
620	order	Victivallales	rs2825714	A	G	-0.13741	0.0289246	1.72211e-06	0.0229	0.0249	0.3587	22.5685
621	order	Victivallales	rs2731834	C	G	0.109438	0.023693	4.24358e-06	-0.0069	0.0217	0.751701	21.3351
622	order	Victivallales	rs2031282	A	G	0.122369	0.0270329	4.3826e-06	-0.0298	0.0246	0.2254	20.4905
623	order	Victivallales	rs17114848	G	A	0.152377	0.0324332	4.05865e-06	0.0084	0.0315	0.7893	22.0729
624	order	Victivallales	rs11770843	C	T	0.109431	0.0234879	1.90729e-06	0.0062	0.0199	0.754899	21.7066
625	order	Victivallales	rs1002941	G	A	0.105025	0.0233484	8.14836e-06	-0.01	0.0216	0.6428	20.2334
626	family	Acidaminococcaceae	rs262812	T	C	-0.065675	0.0142257	3.24906e-06	-0.0294	0.0203	0.1473	21.3135
627	family	Acidaminococcaceae	rs2933324	A	G	-0.0662557	0.0140257	2.23676e-06	-0.0032	0.0221	0.8864	22.3152
628	family	Acidaminococcaceae	rs6427992	G	C	-0.0595857	0.01296	4.24324e-06	-0.0034	0.0192	0.861	21.1384
629	family	Acidaminococcaceae	rs6589457	A	G	0.165911	0.0349516	2.31508e-06	0.0089	0.0423	0.8326	22.5328
630	family	Acidaminococcaceae	rs6923842	T	C	-0.0796106	0.0169192	2.21303e-06	0.0045	0.0291	0.8757	22.1401
631	family	Acidaminococcaceae	rs74540770	G	A	-0.108969	0.0243533	7.08804e-06	0.0107	0.0343	0.755299	20.0213
632	family	Acidaminococcaceae	rs78702810	T	C	-0.143755	0.0323244	9.16468e-06	0.0023	0.0305	0.9391	19.7782
633	family	Actinomycetaceae	rs2889192	G	T	0.0887537	0.0195009	3.64417e-06	-0.0128	0.0262	0.625101	20.7141
634	family	Actinomycetaceae	rs34583783	G	T	0.123756	0.026427	5.47971e-06	-0.0542	0.0389	0.1634	21.9299
635	family	Actinomycetaceae	rs35011108	A	G	0.241826	0.0503796	1.8267e-06	0.055	0.0371	0.1377	23.0408
636	family	Actinomycetaceae	rs4073240	G	A	0.0747546	0.0164684	6.05333e-06	-0.035	0.0191	0.0668898	20.6051
637	family	Alcaligenaceae	rs112135816	T	G	-0.0775052	0.0171554	5.27662e-06	0.0288	0.0392	0.4631	20.4109
638	family	Alcaligenaceae	rs112159068	A	T	0.131484	0.0281089	3.56484e-06	-0.0693	0.0556	0.2128	21.8806
639	family	Alcaligenaceae	rs1153990	A	G	-0.058727	0.0128306	5.96787e-06	0.033	0.02	0.098869	20.95
640	family	Alcaligenaceae	rs147968	C	T	0.0489475	0.0110321	9.12701e-06	0.009	0.0186	0.6284	19.6855
641	family	Alcaligenaceae	rs17000015	A	T	-0.0609257	0.0125363	1.12719e-06	-0.0133	0.0208	0.5223	23.619
642	family	Alcaligenaceae	rs2040996	T	C	-0.0490922	0.0110231	7.79918e-06	0.0293	0.0186	0.1141	19.8342
643	family	Alcaligenaceae	rs2367850	G	C	0.0629104	0.0131712	1.84631e-06	0.0033	0.0227	0.886	22.8136
644	family	Alcaligenaceae	rs28480294	T	C	-0.0516967	0.0115503	6.606e-06	0.0223	0.0195	0.2519	20.0326
645	family	Alcaligenaceae	rs4033856	C	T	0.081834	0.0168931	1.02902e-06	0.0084	0.0332	0.8007	23.4665
646	family	Alcaligenaceae	rs6087811	T	G	-0.0927044	0.0200457	3.36838e-06	-0.0019	0.0309	0.9514	21.3875
647	family	Alcaligenaceae	rs62191117	A	G	0.0684302	0.0133636	2.75943e-07	-0.0317	0.0231	0.1707	26.221
648	family	Alcaligenaceae	rs62395635	T	C	0.110583	0.0238514	3.34696e-06	-0.0163	0.0387	0.6748	21.4955
649	family	Alcaligenaceae	rs67737557	C	G	0.0738409	0.0151678	1.03742e-06	0.0128	0.0233	0.5836	23.7001
650	family	Alcaligenaceae	rs6969323	A	C	-0.0593564	0.0129137	3.88581e-06	0.0012	0.0225	0.9579	21.127
651	family	Alcaligenaceae	rs7302582	G	C	-0.106817	0.023298	3.33554e-06	0.0575	0.0412	0.1632	21.0203
652	family	Alcaligenaceae	rs74776516	T	G	-0.0944052	0.0213287	6.85049e-06	0.0763	0.0377	0.0428697	19.5914
653	family	Alcaligenaceae	rs7638039	T	C	0.0603335	0.0127779	2.70479e-06	0.0052	0.0215	0.8093	22.2946
654	family	Alcaligenaceae	rs79846372	A	G	0.0882459	0.0198328	6.98601e-06	-0.0013	0.0345	0.969	19.798
655	family	Alcaligenaceae	rs9537886	A	C	-0.0570888	0.0110683	2.35108e-07	0.0097	0.0187	0.6048	26.6038
656	family	Bacteroidaceae	rs11585893	A	G	-0.0740746	0.0147633	1.79511e-06	-0.0477	0.0217	0.0278997	25.175
657	family	Bacteroidaceae	rs13207588	A	G	-0.059205	0.0131195	7.48504e-06	0.0011	0.0239	0.963	20.365
658	family	Bacteroidaceae	rs1340391	T	C	-0.0592004	0.0132244	6.7301e-06	0.0244	0.0272	0.3709	20.0399
659	family	Bacteroidaceae	rs17619981	T	G	0.0880978	0.0187002	2.68683e-06	0.016	0.0271	0.554501	22.1941
660	family	Bacteroidaceae	rs2023437	T	C	-0.0782325	0.0167634	5.01824e-06	0.0286	0.0284	0.3141	21.7796
661	family	Bacteroidaceae	rs2366421	T	A	-0.0528153	0.0117124	7.64945e-06	0.0107	0.0242	0.6577	20.3341
662	family	Bacteroidaceae	rs28757219	T	A	0.0818398	0.0170319	1.2942e-06	0.0435	0.0286	0.1289	23.089
663	family	Bacteroidaceae	rs495004	C	G	-0.0607475	0.0129865	3.42092e-06	-0.0142	0.0222	0.5202	21.8811
664	family	Bacteroidaceae	rs66710942	C	T	0.0488038	0.0107412	5.86259e-06	-0.0044	0.0186	0.813	20.6443
665	family	Bacteroidaceae	rs6795673	C	T	0.0538565	0.0105251	3.37909e-07	0.0027	0.0186	0.8827	26.1832
666	family	BacteroidalesS24	rs10872669	A	G	-0.123071	0.0275665	9.4901e-06	0.0263	0.0326	0.4188	19.9317
667	family	BacteroidalesS24	rs11135366	C	G	0.0842142	0.0183739	8.77822e-06	-0.0208	0.0219	0.3424	21.0072
668	family	BacteroidalesS24	rs12748533	G	T	-0.0821108	0.0172701	2.59019e-06	-0.0355	0.0206	0.0847501	22.6054
669	family	BacteroidalesS24	rs17043785	T	C	-0.176187	0.0347133	5.11837e-07	0.0131	0.0327	0.6877	25.7606
670	family	BacteroidalesS24	rs61508842	T	C	0.122574	0.0272389	7.82782e-06	0.0101	0.0328	0.759299	20.2498
671	family	BacteroidalesS24	rs6831034	T	A	-0.0956546	0.0205228	6.10396e-06	-0.037	0.0328	0.2598	21.7239
672	family	BacteroidalesS24	rs689695	C	A	0.0814578	0.0167057	1.28039e-06	-0.0316	0.0204	0.1206	23.7759
673	family	BacteroidalesS24	rs738193	T	C	0.0847328	0.0165856	3.82163e-07	-0.0088	0.0194	0.651499	26.1
674	family	BacteroidalesS24	rs78609301	A	G	-0.0867065	0.0195709	7.09297e-06	-0.03	0.0203	0.1388	19.6283
675	family	BacteroidalesS24	rs941000	C	T	0.0850266	0.0163382	3.15557e-07	-0.0255	0.0193	0.1878	27.0831
676	family	Bifidobacteriaceae	rs10831953	G	A	0.0537537	0.0123746	9.94742e-06	-0.0062	0.0202	0.760699	18.8693
677	family	Bifidobacteriaceae	rs10841473	G	C	-0.0613031	0.0128844	2.28067e-06	-0.0091	0.022	0.6798	22.6378
678	family	Bifidobacteriaceae	rs10857328	T	A	0.0562	0.0126395	7.24135e-06	-0.0195	0.0206	0.3432	19.7703
679	family	Bifidobacteriaceae	rs11655079	T	C	-0.0586146	0.0129952	5.92468e-06	0.019	0.0239	0.4273	20.3446
680	family	Bifidobacteriaceae	rs11745923	G	T	0.0579759	0.0121021	2.49154e-06	-0.0019	0.019	0.9198	22.9494
681	family	Bifidobacteriaceae	rs12446429	T	C	0.0810099	0.019073	8.52886e-06	-0.0105	0.0242	0.664401	18.04
682	family	Bifidobacteriaceae	rs12465599	A	G	0.0530218	0.0117672	7.13221e-06	0.0035	0.0186	0.8492	20.3032
683	family	Bifidobacteriaceae	rs13020688	G	A	0.0584045	0.0122081	1.57375e-06	0.0061	0.0203	0.763901	22.8872
684	family	Bifidobacteriaceae	rs182549	C	T	0.11707	0.0126703	5.942e-20	0.0221	0.019	0.244	85.3717
685	family	Bifidobacteriaceae	rs1879087	C	T	0.105039	0.0239306	1.05214e-06	-0.0134	0.0363	0.712801	19.2662
686	family	Bifidobacteriaceae	rs1961273	C	T	0.0688125	0.0131699	1.69731e-07	-0.0055	0.0204	0.7872	27.3004
687	family	Bifidobacteriaceae	rs4567981	T	A	0.0577763	0.0117388	8.88054e-07	0.0158	0.0186	0.3967	24.2242
688	family	Bifidobacteriaceae	rs4957061	T	C	0.0569873	0.0116907	1.1517e-06	0.0253	0.019	0.1843	23.7614
689	family	Bifidobacteriaceae	rs540489	T	G	-0.0632518	0.013817	5.36811e-06	-0.0216	0.0246	0.3804	20.9567
690	family	Bifidobacteriaceae	rs55888705	A	G	0.053673	0.0120586	8.66208e-06	-0.007	0.0206	0.7345	19.8114
691	family	Bifidobacteriaceae	rs638382	T	C	-0.0602866	0.0122474	5.56322e-07	-0.0244	0.0187	0.1929	24.2301
692	family	Bifidobacteriaceae	rs6430601	T	G	0.0845099	0.016945	2.45988e-07	-0.028	0.0286	0.329	24.8732
693	family	Bifidobacteriaceae	rs677208	G	C	0.0728589	0.0164821	6.0011e-06	0.0173	0.0247	0.4829	19.5408
694	family	Bifidobacteriaceae	rs6899771	A	G	-0.0914312	0.0202604	7.27995e-06	-0.0003	0.0309	0.9935	20.3655
695	family	Bifidobacteriaceae	rs7174549	C	T	0.0551726	0.0124655	6.8678e-06	0.0205	0.0194	0.2888	19.5898
696	family	Bifidobacteriaceae	rs7322849	T	C	0.110676	0.0200996	1.74032e-08	0.0305	0.0323	0.3459	30.3202
697	family	Bifidobacteriaceae	rs7570971	A	C	0.112508	0.0125178	2.5317e-19	-0.0118	0.0189	0.5326	80.7808
698	family	Bifidobacteriaceae	rs7588568	A	C	-0.060716	0.0130605	3.73042e-06	-0.0175	0.0217	0.4193	21.6115
699	family	Bifidobacteriaceae	rs76671854	C	G	-0.0892981	0.0183177	1.03632e-06	-0.0229	0.0282	0.4162	23.7653
700	family	Bifidobacteriaceae	rs857444	C	T	0.0553965	0.0120669	3.82492e-06	-0.0269	0.0193	0.1626	21.0752
701	family	Christensenellaceae	rs117186816	G	A	-0.206476	0.0436362	6.51964e-06	-0.0064	0.0321	0.8425	22.3894
702	family	Christensenellaceae	rs12380890	A	G	-0.0503972	0.0111047	5.78132e-06	-0.0315	0.0186	0.0912704	20.5966
703	family	Christensenellaceae	rs12657403	A	G	0.078108	0.0171887	5.59276e-06	-0.0102	0.042	0.8087	20.6493
704	family	Christensenellaceae	rs4076564	G	A	-0.188623	0.039209	8.06105e-06	-0.0355	0.0411	0.3881	23.1429
705	family	Christensenellaceae	rs62573205	G	A	-0.0654804	0.0133503	1.48853e-06	0.0065	0.0233	0.7792	24.057
706	family	Christensenellaceae	rs7211194	C	T	0.0492094	0.0110916	9.93998e-06	0.0356	0.0186	0.0557199	19.6836
707	family	Christensenellaceae	rs72706624	G	T	0.0882626	0.0197575	6.3775e-06	-0.0362	0.0303	0.2316	19.9568
708	family	Christensenellaceae	rs77867022	G	T	-0.160443	0.0379589	8.81983e-06	0.0323	0.0358	0.3672	17.8656
709	family	Christensenellaceae	rs870002	C	T	0.0488951	0.0109817	6.54323e-06	0.0034	0.0188	0.8557	19.8241
710	family	Christensenellaceae	rs892686	A	G	0.0506107	0.0109651	4.12367e-06	-0.0183	0.0187	0.3258	21.3041
711	family	Christensenellaceae	rs9608766	T	C	-0.0682134	0.01496	3.33084e-06	0.0101	0.0213	0.6337	20.7911
712	family	Clostridiaceae1	rs10875374	C	T	-0.0536759	0.0119436	8.09821e-06	0.0068	0.0186	0.716101	20.1971
713	family	Clostridiaceae1	rs12186080	G	A	0.0748236	0.016246	5.33957e-06	0.0242	0.025	0.3328	21.2122
714	family	Clostridiaceae1	rs12341505	G	A	0.0814503	0.0179338	4.54486e-06	0.0224	0.0318	0.4823	20.6272
715	family	Clostridiaceae1	rs12490337	C	G	-0.0616944	0.013693	6.90518e-06	-0.0347	0.0233	0.1372	20.2999
716	family	Clostridiaceae1	rs2795528	G	A	-0.180969	0.0390911	3.80626e-06	-0.0541	0.0409	0.1861	21.4315
717	family	Clostridiaceae1	rs2817172	C	T	0.0563367	0.012392	5.27026e-06	0.0061	0.019	0.746299	20.668
718	family	Clostridiaceae1	rs4723021	T	C	-0.106376	0.0241944	7.42147e-06	0.0145	0.0372	0.697599	19.3313
719	family	Clostridiaceae1	rs550843	T	C	-0.0734787	0.0168383	7.09119e-06	0.0012	0.0209	0.9523	19.0425
720	family	Clostridiaceae1	rs56188186	A	G	0.0967774	0.0217471	8.24444e-06	-0.0308	0.0437	0.4811	19.8036
721	family	Clostridiaceae1	rs62397761	A	G	0.0615805	0.0136198	9.07706e-06	-0.0056	0.0199	0.7769	20.443
722	family	Clostridiaceae1	rs881532	A	G	-0.0533035	0.0119011	7.89662e-06	0.0037	0.0185	0.841	20.0604
723	family	ClostridialesvadinBB60group	rs10517600	T	G	0.0626993	0.0139364	6.82768e-06	-0.0003	0.0191	0.9855	20.2406
724	family	ClostridialesvadinBB60group	rs10904722	C	T	-0.0672314	0.0147123	5.04837e-06	-0.0242	0.0217	0.2662	20.8825
725	family	ClostridialesvadinBB60group	rs118104867	C	T	0.214464	0.0455098	3.43598e-06	-0.0607	0.0365	0.0962698	22.2075
726	family	ClostridialesvadinBB60group	rs13409132	A	G	-0.165419	0.0352154	4.37231e-06	0.0359	0.0506	0.479001	22.0649
727	family	ClostridialesvadinBB60group	rs17121075	G	A	0.0769254	0.0172234	7.91417e-06	-0.0004	0.0226	0.987	19.9482
728	family	ClostridialesvadinBB60group	rs2191834	G	T	0.0746375	0.0159136	2.50195e-06	-0.0013	0.0218	0.9516	21.9977
729	family	ClostridialesvadinBB60group	rs28691777	C	T	0.137134	0.0266996	6.95697e-07	0.0679	0.0454	0.1347	26.3802
730	family	ClostridialesvadinBB60group	rs34088226	A	G	-0.117807	0.026924	7.66216e-06	-0.0052	0.0399	0.8962	19.1454
731	family	ClostridialesvadinBB60group	rs55682560	C	T	-0.131519	0.0261319	4.97034e-07	-0.0308	0.0347	0.3751	25.3302
732	family	ClostridialesvadinBB60group	rs6588624	G	A	-0.0662317	0.0138147	1.79287e-06	-0.0153	0.0186	0.4116	22.9853
733	family	ClostridialesvadinBB60group	rs66714985	A	C	0.116908	0.0252447	4.85334e-06	0.0092	0.0307	0.7636	21.446
734	family	ClostridialesvadinBB60group	rs6755871	C	G	-0.0613825	0.0138976	9.33059e-06	-0.0017	0.0186	0.926	19.5079
735	family	ClostridialesvadinBB60group	rs7226487	A	G	-0.0643682	0.0138701	3.58282e-06	0.0267	0.0185	0.1495	21.5368
736	family	ClostridialesvadinBB60group	rs7538034	T	G	-0.078598	0.0165982	2.36706e-06	0.0123	0.0253	0.6255	22.4233
737	family	ClostridialesvadinBB60group	rs7725895	A	G	-0.116224	0.0240367	3.94356e-06	-0.0213	0.0285	0.4554	23.3797
738	family	ClostridialesvadinBB60group	rs989682	A	G	0.070194	0.0155364	6.8471e-06	-0.0427	0.022	0.0521699	20.4126
739	family	ClostridialesvadinBB60group	rs9979874	G	C	-0.0738925	0.0150911	1.05271e-06	-0.0058	0.0198	0.771101	23.9749
740	family	Coriobacteriaceae	rs11250875	T	C	0.06075	0.0130939	4.82844e-06	0.0101	0.0226	0.6549	21.5256
741	family	Coriobacteriaceae	rs11656361	A	C	0.0773006	0.017553	8.02017e-06	0.0182	0.0241	0.4505	19.3939
742	family	Coriobacteriaceae	rs12974142	G	A	0.0789796	0.0177205	8.51232e-06	0.0135	0.0364	0.710101	19.8646
743	family	Coriobacteriaceae	rs13307134	C	T	0.0565686	0.0126265	7.79931e-06	-0.0076	0.025	0.7603	20.0718
744	family	Coriobacteriaceae	rs1397793	G	A	-0.0498855	0.0112446	9.77381e-06	0.0013	0.0204	0.9499	19.6815
745	family	Coriobacteriaceae	rs1816223	A	G	-0.0586265	0.0129006	4.84114e-06	0.0093	0.0233	0.690601	20.6523
746	family	Coriobacteriaceae	rs240104	T	C	-0.0603429	0.0126849	1.51603e-06	0.0239	0.0208	0.2495	22.6296
747	family	Coriobacteriaceae	rs2442778	G	A	-0.116408	0.0258545	9.02703e-06	-0.0017	0.0419	0.9673	20.2719
748	family	Coriobacteriaceae	rs3025411	A	G	0.0926543	0.0209468	8.26912e-06	0.0179	0.0303	0.5549	19.5657
749	family	Coriobacteriaceae	rs34739816	G	T	0.0965017	0.0207666	3.88358e-06	0.0009	0.0395	0.9828	21.5943
750	family	Coriobacteriaceae	rs45480394	T	G	-0.0504262	0.0113307	9.71448e-06	-0.0144	0.0194	0.4587	19.8061
751	family	Coriobacteriaceae	rs4880783	G	T	0.056503	0.0125055	5.89507e-06	-0.0161	0.0211	0.4457	20.4144
752	family	Coriobacteriaceae	rs62448869	T	A	-0.0486059	0.0108982	7.87276e-06	0.0391	0.0188	0.0370997	19.8914
753	family	Coriobacteriaceae	rs67561917	A	G	-0.0714367	0.0154113	5.39129e-06	0.0427	0.0241	0.0769095	21.4863
754	family	Coriobacteriaceae	rs719099	A	G	0.0778402	0.0155815	5.43317e-07	0.028	0.0312	0.3702	24.9568
755	family	Coriobacteriaceae	rs7540303	C	T	0.0483227	0.0109062	9.62148e-06	0.0309	0.0193	0.1081	19.6317
756	family	Coriobacteriaceae	rs76779974	C	G	0.0774888	0.0171877	5.63091e-06	0.0015	0.0322	0.9638	20.3256
757	family	Coriobacteriaceae	rs7898585	T	C	0.0731501	0.0164186	5.24671e-06	-0.0609	0.0236	0.00982698	19.85
758	family	Coriobacteriaceae	rs80046645	C	G	0.25584	0.0561995	4.65689e-06	-0.0049	0.0481	0.9184	20.7239
759	family	Coriobacteriaceae	rs8010111	G	A	-0.103377	0.0229286	6.89624e-06	-0.0057	0.0339	0.8666	20.3278
760	family	Defluviitaleaceae	rs112893842	T	C	0.110761	0.0232545	2.75032e-06	-0.0372	0.0326	0.2539	22.6862
761	family	Defluviitaleaceae	rs12122999	G	T	-0.0816766	0.0180938	6.1824e-06	-0.0016	0.0215	0.9418	20.3767
762	family	Defluviitaleaceae	rs1582238	T	C	0.0801923	0.0167061	1.692e-06	0.004	0.0194	0.836	23.0417
763	family	Defluviitaleaceae	rs17051335	C	T	-0.134314	0.0292201	4.58117e-06	0.0278	0.0305	0.3631	21.1288
764	family	Defluviitaleaceae	rs1908593	T	C	0.070223	0.0156601	7.859e-06	-0.0314	0.0189	0.0963496	20.1081
765	family	Defluviitaleaceae	rs28696126	A	T	-0.107106	0.0238173	5.56327e-06	-0.0223	0.0277	0.4217	20.223
766	family	Defluviitaleaceae	rs4344384	G	T	0.0708803	0.0156121	5.86011e-06	-0.0164	0.0186	0.3776	20.6124
767	family	Defluviitaleaceae	rs4677103	A	G	0.0977203	0.0197033	9.42189e-07	0.0548	0.0245	0.0252	24.5976
768	family	Defluviitaleaceae	rs540220	T	C	-0.123954	0.0289814	9.48137e-06	0.0198	0.0326	0.5429	18.2928
769	family	Defluviitaleaceae	rs55658617	T	C	0.177314	0.0361845	1.40608e-06	0.0113	0.0515	0.8266	24.0128
770	family	Defluviitaleaceae	rs72731813	C	T	-0.149751	0.0293415	2.75777e-07	0.0032	0.0436	0.9418	26.0481
771	family	Defluviitaleaceae	rs9608282	T	G	0.139014	0.0299429	4.60831e-06	0.0015	0.0518	0.9762	21.554
772	family	Defluviitaleaceae	rs9725395	A	G	-0.138357	0.0295185	3.4137e-06	-0.058	0.0293	0.0476903	21.9691
773	family	Desulfovibrionaceae	rs11599763	T	C	-0.0555931	0.0117493	2.49704e-06	-0.004	0.019	0.8329	22.3879
774	family	Desulfovibrionaceae	rs16851319	G	C	-0.0732697	0.0150964	2.39649e-06	-0.0466	0.0246	0.0578602	23.5561
775	family	Desulfovibrionaceae	rs17791387	A	G	-0.0729251	0.0154381	2.09678e-06	-0.0299	0.0317	0.3453	22.3136
776	family	Desulfovibrionaceae	rs2838334	G	A	0.0571419	0.012423	3.82375e-06	0.0184	0.0195	0.3461	21.1572
777	family	Desulfovibrionaceae	rs3935584	C	T	-0.0525838	0.0115757	6.78137e-06	-0.0273	0.0186	0.1427	20.6351
778	family	Desulfovibrionaceae	rs4506934	C	T	-0.0943381	0.020138	3.16043e-06	-0.0332	0.0289	0.2514	21.9453
779	family	Desulfovibrionaceae	rs6058181	C	T	0.0834742	0.0166111	2.69912e-07	0.0421	0.0251	0.0934997	25.2528
780	family	Desulfovibrionaceae	rs7164160	A	T	-0.0574455	0.0129468	7.3435e-06	-0.0182	0.0243	0.4537	19.6872
781	family	Desulfovibrionaceae	rs72647048	T	C	-0.0770089	0.017089	9.60885e-06	-0.0106	0.0293	0.718399	20.307
782	family	Desulfovibrionaceae	rs9928243	C	A	-0.0541732	0.0117819	4.48478e-06	0.0114	0.0186	0.539499	21.1417
783	family	Enterobacteriaceae	rs11026530	T	C	0.0822408	0.0186379	9.42684e-06	0.0268	0.0262	0.3047	19.4706
784	family	Enterobacteriaceae	rs111229068	A	T	0.110561	0.0241719	3.65356e-06	-0.0252	0.0345	0.4651	20.921
785	family	Enterobacteriaceae	rs2374342	C	A	0.0582927	0.0126195	4.51618e-06	0.0116	0.0189	0.5404	21.3376
786	family	Enterobacteriaceae	rs35673018	G	A	0.0899642	0.0202934	7.63109e-06	0.0076	0.0325	0.8138	19.653
787	family	Enterobacteriaceae	rs4792380	A	T	0.115598	0.0257683	9.48974e-06	0.0319	0.0545	0.5582	20.1246
788	family	Enterobacteriaceae	rs504442	T	G	0.084159	0.0189479	5.17092e-06	0.0051	0.0304	0.8672	19.7279
789	family	Enterobacteriaceae	rs61973590	C	G	-0.0605392	0.0133696	8.5354e-06	0.0063	0.0195	0.7456	20.5039
790	family	Enterobacteriaceae	rs62210023	A	G	0.0606754	0.0130125	3.13163e-06	-0.0217	0.0195	0.2672	21.7422
791	family	Enterobacteriaceae	rs78143293	A	G	-0.0848521	0.0170415	1.19564e-06	-0.0731	0.0284	0.01003	24.7918
792	family	Enterobacteriaceae	rs79757635	C	A	0.0758597	0.0171286	9.31857e-06	-0.0066	0.0275	0.8108	19.6146
793	family	Enterobacteriaceae	rs80319214	C	G	0.0990404	0.0215877	6.95307e-06	-0.0295	0.0358	0.4109	21.048
794	family	Erysipelotrichaceae	rs1074800	A	G	0.0492438	0.010887	6.14583e-06	0.0361	0.0188	0.0552904	20.459
795	family	Erysipelotrichaceae	rs10781552	C	T	-0.0552212	0.0116074	2.33114e-06	-0.0144	0.0206	0.4838	22.6329
796	family	Erysipelotrichaceae	rs17530232	A	G	0.10305	0.0224648	2.79123e-06	-0.0149	0.0418	0.7219	21.0423
797	family	Erysipelotrichaceae	rs1884466	C	T	-0.0475363	0.0106939	9.52701e-06	-0.0099	0.0187	0.5947	19.7598
798	family	Erysipelotrichaceae	rs2300774	G	A	0.0524152	0.0106784	8.95466e-07	0.0002	0.0187	0.9902	24.0937
799	family	Erysipelotrichaceae	rs290833	T	G	-0.0497374	0.0111376	8.029e-06	-0.0165	0.0186	0.3758	19.9425
800	family	Erysipelotrichaceae	rs35161940	T	C	-0.0806041	0.0167641	1.8451e-06	0.0047	0.0301	0.8753	23.1182
801	family	Erysipelotrichaceae	rs4078432	C	T	-0.0608929	0.0133764	4.23104e-06	0.0562	0.0247	0.0226199	20.7232
802	family	Erysipelotrichaceae	rs56970041	T	G	0.0724144	0.0164471	5.40344e-06	-0.0055	0.0387	0.8866	19.3854
803	family	Erysipelotrichaceae	rs62504403	C	T	0.0681159	0.0127883	1.12265e-07	-0.0175	0.0235	0.4565	28.3706
804	family	Erysipelotrichaceae	rs7234058	T	C	-0.0945759	0.0194091	9.12341e-07	-0.0745	0.0324	0.0214798	23.7438
805	family	Erysipelotrichaceae	rs7826267	T	G	-0.0839071	0.0199131	9.28449e-06	-0.0138	0.0381	0.7163	17.755
806	family	Erysipelotrichaceae	rs8003149	C	T	0.0538798	0.0116888	4.08475e-06	-0.011	0.0197	0.5767	21.2477
807	family	FamilyXI	rs10759623	C	T	-0.162115	0.032151	5.78312e-07	-0.0286	0.0223	0.1985	25.4247
808	family	FamilyXI	rs11547158	A	G	-0.177599	0.0372795	2.70219e-06	-0.0264	0.0273	0.3334	22.6957
809	family	FamilyXI	rs17379710	T	C	-0.116383	0.0252125	3.97107e-06	0.0204	0.0189	0.2804	21.3084
810	family	FamilyXI	rs2155352	A	G	-0.150538	0.0302319	6.63432e-07	-0.0671	0.022	0.00226001	24.7947
811	family	FamilyXI	rs2156611	T	C	-0.112486	0.0251099	9.42661e-06	0.0166	0.0185	0.371	20.0683
812	family	FamilyXI	rs3733511	A	G	0.128253	0.0274718	3.38554e-06	-0.0139	0.0204	0.4946	21.7954
813	family	FamilyXI	rs488164	T	G	0.117998	0.025516	4.79785e-06	-0.0163	0.0194	0.4006	21.3856
814	family	FamilyXI	rs6025153	G	C	0.118619	0.0261969	7.07084e-06	0.0197	0.0191	0.3009	20.5024
815	family	FamilyXI	rs697771	A	G	-0.117677	0.0251491	3.19372e-06	0.0099	0.0187	0.5951	21.8947
816	family	FamilyXI	rs78222136	G	C	0.224835	0.0511672	8.41266e-06	-0.0729	0.0329	0.0266901	19.3083
817	family	FamilyXIII	rs10404377	C	A	-0.0503183	0.011165	6.99027e-06	0.0021	0.0191	0.9119	20.3111
818	family	FamilyXIII	rs118170811	A	G	0.151619	0.0317112	1.80357e-06	-0.0397	0.0538	0.4603	22.8603
819	family	FamilyXIII	rs1999289	A	T	-0.0637366	0.013927	2.53805e-06	-0.0072	0.0222	0.744201	20.9442
820	family	FamilyXIII	rs482905	G	T	0.0596528	0.012717	3.72345e-06	-0.0366	0.0215	0.0888505	22.0035
821	family	FamilyXIII	rs6501525	A	G	0.0561559	0.0115587	1.23726e-06	-0.0236	0.0197	0.2308	23.6032
822	family	FamilyXIII	rs66753613	G	A	0.0651136	0.0144251	8.08288e-06	-0.0094	0.0242	0.698601	20.3753
823	family	FamilyXIII	rs6797051	C	T	-0.0805984	0.0171364	4.89281e-06	-0.0349	0.0317	0.2717	22.1214
824	family	FamilyXIII	rs7076829	T	A	-0.0516394	0.0112313	4.76089e-06	0.0102	0.0194	0.6008	21.1399
825	family	FamilyXIII	rs7514702	T	C	-0.0663236	0.0141626	3.91642e-06	0.06	0.0259	0.02067	21.9307
826	family	Lachnospiraceae	rs10402491	C	T	0.0661701	0.014851	7.58351e-06	0.0064	0.0248	0.798	19.8525
827	family	Lachnospiraceae	rs11139361	T	C	0.0494463	0.0110503	4.26262e-06	-0.028	0.0198	0.1578	20.0224
828	family	Lachnospiraceae	rs112040820	A	G	0.0549584	0.0117086	2.41836e-06	-0.0387	0.0213	0.0686705	22.0323
829	family	Lachnospiraceae	rs11755180	C	G	-0.049227	0.0104894	2.68982e-06	-0.0049	0.0187	0.793999	22.0245
830	family	Lachnospiraceae	rs11841382	G	T	-0.0718128	0.017462	9.57773e-06	-0.0582	0.0336	0.0829908	16.9129
831	family	Lachnospiraceae	rs11979110	T	C	-0.0500924	0.0105069	1.81843e-06	-0.0372	0.0186	0.0451305	22.7299
832	family	Lachnospiraceae	rs1205443	A	G	0.0501415	0.0112157	7.28844e-06	-0.0269	0.0196	0.1696	19.9867
833	family	Lachnospiraceae	rs12760724	A	C	-0.0484566	0.0107934	7.26734e-06	-0.0144	0.0198	0.4654	20.1553
834	family	Lachnospiraceae	rs13005175	A	G	0.0993483	0.0218395	8.37071e-06	0.0543	0.0452	0.229	20.6936
835	family	Lachnospiraceae	rs2159863	A	G	-0.0585831	0.0128742	3.69557e-06	0.0283	0.0241	0.2402	20.7063
836	family	Lachnospiraceae	rs2910921	T	C	0.160302	0.035832	8.41974e-06	0.0339	0.0556	0.542199	20.0141
837	family	Lachnospiraceae	rs3127230	C	T	-0.0503537	0.0112201	6.20325e-06	-0.0126	0.0202	0.532299	20.1406
838	family	Lachnospiraceae	rs35524804	T	C	-0.0607481	0.0125216	2.44999e-06	0.0491	0.0227	0.0301099	23.5368
839	family	Lachnospiraceae	rs7359994	T	C	-0.0503142	0.0112482	5.35899e-06	-0.0334	0.0189	0.0773304	20.0086
840	family	Lachnospiraceae	rs79086868	T	C	0.0776723	0.0164472	3.01422e-06	0.0157	0.0309	0.6106	22.3022
841	family	Lachnospiraceae	rs959845	C	T	-0.0493666	0.0107801	5.1695e-06	0.0037	0.0191	0.8467	20.971
842	family	Lachnospiraceae	rs9929145	G	A	-0.125721	0.0245233	2.83594e-07	0.0128	0.0426	0.7637	26.282
843	family	Lactobacillaceae	rs1530559	G	A	0.0772453	0.0176921	9.65254e-06	-0.0372	0.0188	0.0483805	19.0627
844	family	Lactobacillaceae	rs1590596	C	G	-0.10381	0.0220135	3.89936e-06	0.0152	0.0255	0.5517	22.2383
845	family	Lactobacillaceae	rs16861661	G	A	-0.193287	0.0379293	2.70131e-07	-0.0275	0.0375	0.462701	25.9691
846	family	Lactobacillaceae	rs328312	T	A	0.082529	0.0168225	8.69117e-07	0.0126	0.0186	0.500299	24.0676
847	family	Lactobacillaceae	rs6092149	A	T	-0.0825646	0.0170282	1.38158e-06	0.0025	0.0188	0.8964	23.5098
848	family	Lactobacillaceae	rs62314653	C	A	0.177082	0.0392269	6.5919e-06	0.0293	0.0395	0.4593	20.3789
849	family	Lactobacillaceae	rs74599091	A	G	0.191613	0.0425039	7.69522e-06	0.067	0.0696	0.3356	20.3232
850	family	Lactobacillaceae	rs768253	T	G	-0.0792344	0.0170604	3.60763e-06	-0.0572	0.0187	0.00217801	21.5699
851	family	Lactobacillaceae	rs77478751	A	G	-0.219178	0.0473566	5.95946e-06	0.0365	0.029	0.208	21.4206
852	family	Lactobacillaceae	rs820999	T	G	-0.0758291	0.0170151	8.88562e-06	0.0169	0.0187	0.365	19.861
853	family	Lactobacillaceae	rs921925	A	C	0.0999419	0.0201687	5.77195e-07	-0.0394	0.0227	0.0823398	24.5549
854	family	Lactobacillaceae	rs9345899	A	G	-0.124042	0.0278946	9.4459e-06	0.012	0.0304	0.6921	19.774
855	family	Methanobacteriaceae	rs10202904	T	G	-0.121754	0.0235357	3.0143e-07	0.0111	0.019	0.5568	26.7615
856	family	Methanobacteriaceae	rs10424197	G	A	-0.111274	0.0247517	9.27887e-06	0.0075	0.0214	0.7258	20.2106
857	family	Methanobacteriaceae	rs11018665	A	T	0.111465	0.0250516	6.51864e-06	-0.0195	0.0217	0.3708	19.7975
858	family	Methanobacteriaceae	rs12825290	C	G	-0.216781	0.0493496	6.07567e-06	-0.0329	0.0387	0.3954	19.2963
859	family	Methanobacteriaceae	rs4257531	G	A	0.164498	0.0364959	7.44344e-06	0.0259	0.0306	0.3972	20.3158
860	family	Methanobacteriaceae	rs6508769	T	C	0.153519	0.0344519	8.22529e-06	0.015	0.0262	0.5668	19.8564
861	family	Methanobacteriaceae	rs6776814	T	C	-0.199566	0.0411825	1.63062e-06	0.0944	0.0653	0.1482	23.4827
862	family	Methanobacteriaceae	rs73068003	G	T	-0.15814	0.0351803	8.44583e-06	0.0385	0.0316	0.2234	20.2063
863	family	Methanobacteriaceae	rs73457410	A	G	0.21534	0.0436695	1.40855e-06	-0.0057	0.0383	0.8822	24.316
864	family	Methanobacteriaceae	rs75208022	C	T	-0.227245	0.048763	5.92103e-06	0.0208	0.0318	0.514	21.7173
865	family	Methanobacteriaceae	rs894996	C	A	0.216999	0.0449076	1.87557e-06	-0.0777	0.0365	0.0332698	23.3495
866	family	Oxalobacteraceae	rs111966731	T	C	0.204031	0.0445746	4.56318e-06	-0.0087	0.0329	0.791199	20.9516
867	family	Oxalobacteraceae	rs11246212	T	C	0.13607	0.0291797	4.50836e-06	-0.0279	0.0268	0.2965	21.7454
868	family	Oxalobacteraceae	rs12002250	A	C	0.196145	0.044523	5.53202e-06	0.0681	0.0458	0.1371	19.4083
869	family	Oxalobacteraceae	rs12509763	C	G	-0.16332	0.0360823	8.04848e-06	0.0108	0.0315	0.7327	20.4875
870	family	Oxalobacteraceae	rs1569853	T	C	-0.140043	0.0281704	7.45179e-07	-0.014	0.0284	0.623499	24.7136
871	family	Oxalobacteraceae	rs17138946	G	T	-0.189444	0.0430248	8.09008e-06	-0.0046	0.0372	0.901	19.3876
872	family	Oxalobacteraceae	rs36057338	G	T	0.181604	0.0398742	6.25787e-06	0.0318	0.0525	0.5444	20.7427
873	family	Oxalobacteraceae	rs4428215	G	A	0.12561	0.0230053	4.87931e-08	-0.0007	0.0213	0.9727	29.8121
874	family	Oxalobacteraceae	rs561239	A	G	0.105525	0.0236769	7.1938e-06	-0.0083	0.0228	0.7171	19.8638
875	family	Oxalobacteraceae	rs6000536	C	T	-0.118383	0.0241355	7.38718e-07	-0.0335	0.0249	0.1784	24.0583
876	family	Oxalobacteraceae	rs62435498	C	A	0.181521	0.0400608	7.45831e-06	0.0022	0.0307	0.9434	20.5312
877	family	Oxalobacteraceae	rs736744	C	T	0.105642	0.0200648	1.49416e-07	-0.038	0.0188	0.0431102	27.7207
878	family	Oxalobacteraceae	rs7993559	C	A	0.0921059	0.0201114	5.03729e-06	0.0157	0.0189	0.4057	20.9745
879	family	Oxalobacteraceae	rs80330081	A	C	-0.18756	0.0423688	6.63998e-06	0.0044	0.0304	0.8861	19.5969
880	family	Oxalobacteraceae	rs934049	G	A	0.109751	0.0238636	4.21147e-06	-0.0039	0.0229	0.864	21.1518
881	family	Pasteurellaceae	rs10840326	C	G	-0.0717634	0.0149229	1.43842e-06	-0.041	0.0194	0.0343202	23.1259
882	family	Pasteurellaceae	rs10965428	C	A	-0.119902	0.0258219	4.29151e-06	-0.0221	0.0404	0.5846	21.5614
883	family	Pasteurellaceae	rs111582866	G	A	-0.113957	0.0256403	7.06627e-06	-0.0216	0.033	0.5119	19.7532
884	family	Pasteurellaceae	rs12050685	A	G	-0.0670948	0.015239	9.18513e-06	0.036	0.0206	0.0811409	19.385
885	family	Pasteurellaceae	rs12191680	C	G	0.102214	0.0197189	3.049e-07	-0.0173	0.031	0.5759	26.8689
886	family	Pasteurellaceae	rs16970009	A	G	0.187381	0.0429572	7.31531e-06	0.0485	0.0669	0.4685	19.0275
887	family	Pasteurellaceae	rs4822728	T	C	0.0685479	0.0149032	4.71847e-06	-0.018	0.0186	0.3328	21.1557
888	family	Pasteurellaceae	rs6092684	A	T	0.0684647	0.014674	3.44059e-06	-0.0165	0.0188	0.379	21.7689
889	family	Pasteurellaceae	rs62568866	T	A	-0.118018	0.0259206	7.22663e-06	0.0424	0.0299	0.1573	20.7304
890	family	Pasteurellaceae	rs6972479	A	G	-0.0781862	0.0175366	7.74817e-06	0.0163	0.0231	0.4798	19.8779
891	family	Pasteurellaceae	rs72756943	G	A	0.13988	0.0303029	3.35218e-06	-0.0307	0.0377	0.4146	21.308
892	family	Pasteurellaceae	rs73139353	A	C	-0.222573	0.0484634	8.71314e-06	-0.0477	0.0331	0.15	21.0919
893	family	Pasteurellaceae	rs731534	C	G	-0.0986502	0.0216316	9.46292e-06	0.0166	0.0296	0.5751	20.7978
894	family	Pasteurellaceae	rs76022354	C	T	0.24289	0.0500406	1.82858e-06	-0.0793	0.0429	0.0645907	23.5599
895	family	Pasteurellaceae	rs78909003	T	C	-0.241159	0.0498372	2.04893e-06	0.0158	0.041	0.699199	23.4154
896	family	Pasteurellaceae	rs9382510	C	T	-0.0881865	0.0169965	2.476e-07	-0.0073	0.021	0.7272	26.9207
897	family	Pasteurellaceae	rs9895850	T	C	-0.176406	0.041017	9.08251e-06	0.0004	0.0454	0.9929	18.497
898	family	Pasteurellaceae	rs9938097	T	C	-0.0710386	0.0158024	8.22604e-06	-0.0077	0.0192	0.6884	20.2088
899	family	Peptococcaceae	rs117452796	A	G	-0.257982	0.0549569	3.15296e-06	-0.0337	0.0541	0.5339	22.0361
900	family	Peptococcaceae	rs11787651	A	G	0.128888	0.0288764	8.28975e-06	0.0498	0.0343	0.1466	19.9224
901	family	Peptococcaceae	rs12144792	C	T	0.064399	0.0141246	5.82242e-06	0.023	0.0192	0.2314	20.7878
902	family	Peptococcaceae	rs12634826	T	G	-0.0739885	0.0150931	1.01109e-06	-0.0056	0.0194	0.774901	24.0309
903	family	Peptococcaceae	rs12992764	T	G	0.0684213	0.0141137	1.46158e-06	0.0157	0.0189	0.4048	23.5018
904	family	Peptococcaceae	rs150600492	A	C	0.135774	0.0289757	2.31305e-06	0.0044	0.0401	0.9122	21.9566
905	family	Peptococcaceae	rs35703006	G	T	0.0812655	0.0164355	4.94775e-07	-0.0023	0.0216	0.9153	24.4481
906	family	Peptococcaceae	rs4990837	A	G	0.0910387	0.0185869	1.74194e-06	-0.029	0.0234	0.2154	23.9903
907	family	Peptococcaceae	rs75430375	C	T	-0.147941	0.0317498	3.40849e-06	-0.0549	0.0448	0.2207	21.7117
908	family	Peptococcaceae	rs75898026	A	G	-0.0821779	0.0173541	2.0221e-06	-0.0143	0.0229	0.534	22.4235
909	family	Peptostreptococcaceae	rs10805326	G	A	0.0566637	0.012276	4.03396e-06	0.0091	0.0205	0.6574	21.3058
910	family	Peptostreptococcaceae	rs117020988	C	T	0.182411	0.0372126	1.02794e-06	0.0652	0.034	0.0551595	24.0282
911	family	Peptostreptococcaceae	rs12377846	C	A	-0.252	0.0511627	7.26254e-07	-0.0423	0.0554	0.4455	24.2602
912	family	Peptostreptococcaceae	rs12986312	T	G	0.0571818	0.0125947	5.76718e-06	-0.0059	0.0203	0.7718	20.6129
913	family	Peptostreptococcaceae	rs1467258	G	A	0.072584	0.0162321	7.89804e-06	-0.0215	0.024	0.3697	19.9954
914	family	Peptostreptococcaceae	rs1520207	C	T	0.0525658	0.0112476	3.16548e-06	-0.0253	0.0186	0.1744	21.8417
915	family	Peptostreptococcaceae	rs2644627	C	G	-0.0558506	0.011224	6.33336e-07	-0.0197	0.0188	0.2943	24.7605
916	family	Peptostreptococcaceae	rs4692811	C	T	0.0642075	0.0126913	4.21123e-07	-0.0019	0.0196	0.9237	25.5953
917	family	Peptostreptococcaceae	rs59865771	C	T	-0.0573764	0.0127192	7.69029e-06	0.0146	0.0196	0.4568	20.3492
918	family	Peptostreptococcaceae	rs61841503	G	A	0.0919658	0.0161331	9.8012e-09	-0.0125	0.0277	0.652299	32.4951
919	family	Peptostreptococcaceae	rs6721459	A	G	0.0509823	0.0111975	5.07756e-06	0.0051	0.0188	0.7863	20.7299
920	family	Peptostreptococcaceae	rs75819860	T	A	0.126264	0.0268383	2.48734e-06	-0.0041	0.0297	0.8897	22.1334
921	family	Peptostreptococcaceae	rs76982728	T	C	0.124203	0.0266923	3.24058e-06	0.0309	0.0648	0.6337	21.6516
922	family	Peptostreptococcaceae	rs77540684	T	G	0.106725	0.0245638	8.13712e-06	0.0111	0.0315	0.725301	18.8775
923	family	Peptostreptococcaceae	rs9573937	A	G	-0.0693637	0.0142907	1.70589e-06	-0.0203	0.0251	0.4192	23.5589
924	family	Porphyromonadaceae	rs10119172	C	G	-0.0737324	0.014259	1.32426e-07	-0.0218	0.0244	0.3715	26.7386
925	family	Porphyromonadaceae	rs10762312	G	A	-0.052368	0.0118814	8.70354e-06	0.001	0.02	0.9608	19.4265
926	family	Porphyromonadaceae	rs10858364	G	T	0.055316	0.012085	4.31063e-06	-0.0153	0.0221	0.488	20.9512
927	family	Porphyromonadaceae	rs12486680	A	C	0.0984639	0.0218573	4.29086e-06	0.0202	0.0302	0.5036	20.2937
928	family	Porphyromonadaceae	rs17065783	A	G	-0.059133	0.0122235	1.79351e-06	0.0258	0.0255	0.3128	23.4028
929	family	Porphyromonadaceae	rs1980561	A	G	-0.0485289	0.0109284	8.94542e-06	-0.0165	0.0186	0.3751	19.7192
930	family	Porphyromonadaceae	rs35233670	T	C	-0.0473576	0.010602	7.90987e-06	-0.0039	0.0186	0.8322	19.9529
931	family	Porphyromonadaceae	rs35961441	A	C	0.0915257	0.0207306	8.37393e-06	0.0448	0.0488	0.3587	19.4923
932	family	Porphyromonadaceae	rs6953849	A	G	0.0718149	0.0150724	2.4448e-06	-0.0619	0.0242	0.01064	22.7019
933	family	Porphyromonadaceae	rs7330827	T	C	-0.103842	0.0237355	8.04891e-06	-0.0315	0.0391	0.4201	19.1403
934	family	Porphyromonadaceae	rs864093	A	C	-0.0527939	0.0117499	9.598e-06	-0.0236	0.0229	0.3033	20.1882
935	family	Prevotellaceae	rs10131942	C	G	0.0701212	0.0158326	8.60821e-06	-0.016	0.0252	0.5256	19.6152
936	family	Prevotellaceae	rs12118202	T	C	-0.0751986	0.0147265	5.54234e-07	0.0044	0.024	0.8542	26.0747
937	family	Prevotellaceae	rs13069367	A	C	-0.0539768	0.0119687	7.39489e-06	0.0122	0.019	0.5184	20.3384
938	family	Prevotellaceae	rs148376875	T	G	0.084515	0.0179163	2.08029e-06	0.0152	0.026	0.559	22.2521
939	family	Prevotellaceae	rs2206482	T	G	-0.0569105	0.0117486	1.30377e-06	0.0014	0.019	0.9424	23.4644
940	family	Prevotellaceae	rs2278540	G	A	0.0554249	0.0123265	8.43592e-06	-0.0007	0.0193	0.9722	20.2177
941	family	Prevotellaceae	rs34071565	T	A	-0.1567	0.0347882	5.60147e-06	0.0133	0.0383	0.729001	20.2896
942	family	Prevotellaceae	rs34660375	A	G	-0.0805894	0.0178291	7.40327e-06	-0.0244	0.0265	0.3562	20.4313
943	family	Prevotellaceae	rs3758087	T	C	0.0564199	0.0124655	8.60581e-06	0.0126	0.0208	0.544	20.4854
944	family	Prevotellaceae	rs3860225	A	G	0.083936	0.0167936	5.49682e-07	-0.0355	0.0321	0.2691	24.9809
945	family	Prevotellaceae	rs4493272	T	C	-0.0604992	0.0118027	3.02312e-07	-0.0152	0.0186	0.4121	26.2745
946	family	Prevotellaceae	rs4685827	T	C	-0.0679529	0.0145407	2.77192e-06	-0.0163	0.0217	0.4542	21.8396
947	family	Prevotellaceae	rs7252711	A	G	-0.0740876	0.0161926	5.56586e-06	0.0192	0.0298	0.5193	20.9343
948	family	Prevotellaceae	rs7975087	C	A	-0.0601448	0.0135454	7.59459e-06	-0.0121	0.0245	0.6216	19.7157
949	family	Prevotellaceae	rs912860	G	A	-0.229046	0.0483124	9.2992e-07	0.0641	0.0619	0.3002	22.4765
950	family	Prevotellaceae	rs9586501	G	A	0.0592681	0.0127329	2.58988e-06	-0.0213	0.0211	0.313	21.6663
951	family	Prevotellaceae	rs9958960	G	A	-0.0914807	0.0173611	1.06324e-07	-0.0107	0.0257	0.6772	27.7653
952	family	Rhodospirillaceae	rs1035406	G	A	-0.11354	0.0250863	5.84451e-06	-0.0039	0.029	0.8918	20.4845
953	family	Rhodospirillaceae	rs11591293	G	T	0.0743184	0.0158724	2.67148e-06	0.0149	0.0188	0.4268	21.9233
954	family	Rhodospirillaceae	rs12977163	G	C	0.0730951	0.0163491	7.62595e-06	-0.0067	0.0191	0.725401	19.989
955	family	Rhodospirillaceae	rs13336560	C	T	-0.0701719	0.0158061	9.17333e-06	0.019	0.019	0.3171	19.7095
956	family	Rhodospirillaceae	rs1549633	A	C	0.0999312	0.0218634	4.70392e-06	-0.0152	0.0291	0.6019	20.8914
957	family	Rhodospirillaceae	rs1923415	A	G	-0.0999238	0.0227326	9.63701e-06	-0.0181	0.0328	0.581201	19.3215
958	family	Rhodospirillaceae	rs3754624	C	T	0.0971389	0.0200064	1.7148e-06	0.0047	0.0243	0.8469	23.5748
959	family	Rhodospirillaceae	rs4278423	T	C	0.107529	0.0235725	3.12021e-06	-0.0075	0.039	0.8471	20.8086
960	family	Rhodospirillaceae	rs4822789	G	C	0.0734321	0.0160521	7.00522e-06	-0.0121	0.0191	0.5239	20.927
961	family	Rhodospirillaceae	rs55876211	C	T	-0.0911851	0.0196395	2.86679e-06	0.0398	0.0213	0.0617007	21.5569
962	family	Rhodospirillaceae	rs61933850	G	A	0.164808	0.0360647	7.22582e-06	0.0062	0.0273	0.8192	20.8831
963	family	Rhodospirillaceae	rs6679026	T	C	0.111984	0.0251088	9.94679e-06	0.0166	0.0307	0.5895	19.8911
964	family	Rhodospirillaceae	rs7001029	C	T	0.117366	0.0261324	5.3475e-06	-0.0031	0.0324	0.9238	20.1708
965	family	Rhodospirillaceae	rs72714493	A	G	0.0816858	0.0180791	7.34924e-06	0.0528	0.0259	0.0412297	20.4145
966	family	Rhodospirillaceae	rs74354280	C	T	-0.0911896	0.0204907	6.67295e-06	0.0171	0.0206	0.4077	19.8051
967	family	Rhodospirillaceae	rs76784716	A	G	0.136049	0.0285767	1.48988e-06	0.0214	0.0292	0.4641	22.6656
968	family	Rhodospirillaceae	rs9813022	A	G	-0.0842444	0.0163583	2.53124e-07	-0.0019	0.0192	0.9209	26.5219
969	family	Rikenellaceae	rs10217435	C	T	-0.0883756	0.0197506	6.5076e-06	-0.0357	0.0268	0.1823	20.0218
970	family	Rikenellaceae	rs10832801	A	C	-0.0534763	0.0122666	7.50417e-06	0.0448	0.0208	0.0311	19.0052
971	family	Rikenellaceae	rs1939881	G	A	-0.105589	0.0206213	5.64373e-07	-0.0088	0.0395	0.8232	26.2187
972	family	Rikenellaceae	rs2447496	G	A	-0.0549203	0.0121904	6.0861e-06	0.0012	0.0211	0.9555	20.2968
973	family	Rikenellaceae	rs2833282	G	A	0.0711137	0.0156966	4.31106e-06	-0.0308	0.0259	0.2346	20.5256
974	family	Rikenellaceae	rs36021379	A	G	-0.0656005	0.0144903	7.1952e-06	-0.0557	0.0255	0.0290202	20.4956
975	family	Rikenellaceae	rs4264350	T	C	-0.0526393	0.0108555	1.34832e-06	0.0344	0.0187	0.0650999	23.5137
976	family	Rikenellaceae	rs4783173	C	G	0.0481514	0.0110006	7.0641e-06	-0.0188	0.0191	0.3236	19.1596
977	family	Rikenellaceae	rs59663348	G	A	0.0570915	0.0125048	6.12244e-06	0.0118	0.0215	0.582101	20.8446
978	family	Rikenellaceae	rs62532512	C	A	-0.0504257	0.0107399	2.76426e-06	-0.0115	0.0188	0.5399	22.0445
979	family	Rikenellaceae	rs6744030	C	T	0.0696747	0.0157103	9.31514e-06	-0.0058	0.0228	0.7972	19.6689
980	family	Rikenellaceae	rs6837275	A	G	0.0570355	0.011887	1.447e-06	-0.0203	0.0203	0.3172	23.0222
981	family	Rikenellaceae	rs74474130	T	G	0.137747	0.0295688	3.61378e-06	-0.0576	0.0508	0.2562	21.702
982	family	Rikenellaceae	rs77885767	C	T	-0.156209	0.0336482	2.84694e-06	-0.0388	0.0443	0.3816	21.5521
983	family	Rikenellaceae	rs7832304	T	G	-0.0724262	0.016063	8.70919e-06	0.0233	0.0281	0.4071	20.33
984	family	Rikenellaceae	rs8130320	A	G	-0.048924	0.0106843	4.72745e-06	-0.0045	0.0187	0.8093	20.9676
985	family	Rikenellaceae	rs9389714	C	T	-0.0636841	0.0143416	8.79066e-06	-0.0094	0.0329	0.776101	19.7183
986	family	Rikenellaceae	rs9578457	G	A	-0.141478	0.0315848	3.99449e-06	-0.0079	0.0436	0.8567	20.0643
987	family	Rikenellaceae	rs9603208	G	T	0.0821173	0.0159596	1.91801e-07	-0.0559	0.0309	0.0700003	26.4745
988	family	Ruminococcaceae	rs10093275	C	T	0.0534595	0.011677	5.35228e-06	0.0101	0.0197	0.6088	20.9599
989	family	Ruminococcaceae	rs10166469	T	C	-0.053336	0.0120209	8.5216e-06	0.0195	0.0213	0.3597	19.6864
990	family	Ruminococcaceae	rs1612733	T	C	0.108708	0.0238006	4.22436e-06	-0.0468	0.0411	0.2548	20.8617
991	family	Ruminococcaceae	rs17376049	T	C	0.0848534	0.0172114	7.29619e-07	-0.0415	0.0298	0.1638	24.3056
992	family	Ruminococcaceae	rs2113833	T	C	0.169146	0.0355009	1.14466e-06	-0.0316	0.0531	0.5518	22.701
993	family	Ruminococcaceae	rs2426816	T	A	-0.0480152	0.0106011	6.04464e-06	-0.0364	0.0186	0.0504998	20.5142
994	family	Ruminococcaceae	rs3009418	C	A	0.0927607	0.0210123	8.69024e-06	0.0946	0.0445	0.03378	19.4886
995	family	Ruminococcaceae	rs499272	G	C	0.0706431	0.016046	9.29359e-06	0.0235	0.0278	0.3979	19.3823
996	family	Ruminococcaceae	rs55793120	T	C	0.13822	0.0266152	1.44338e-07	0.0022	0.0392	0.9547	26.9701
997	family	Ruminococcaceae	rs56199908	T	C	-0.199327	0.0410444	1.66414e-06	-0.0218	0.0415	0.5994	23.5843
998	family	Ruminococcaceae	rs76724913	T	G	0.0901053	0.0203104	9.60494e-06	-0.0041	0.0314	0.8965	19.6817
999	family	Streptococcaceae	rs10028567	C	T	-0.0934027	0.0190343	3.72497e-06	-0.0245	0.0285	0.3915	24.0792
1000	family	Streptococcaceae	rs11110281	T	C	-0.130554	0.0225943	1.40137e-08	-0.0117	0.0433	0.786901	33.3874
1001	family	Streptococcaceae	rs16950051	A	G	0.107008	0.0236973	5.33808e-06	0.0961	0.0378	0.0111099	20.3907
1002	family	Streptococcaceae	rs2370083	G	T	-0.0842751	0.0184509	4.25666e-06	0.0242	0.0376	0.5198	20.8623
1003	family	Streptococcaceae	rs28718126	A	G	0.109069	0.0246868	9.41035e-06	0.084	0.0527	0.111	19.5198
1004	family	Streptococcaceae	rs35344081	G	A	0.0609349	0.0129703	2.63845e-06	-0.0236	0.0211	0.2617	22.0714
1005	family	Streptococcaceae	rs395407	G	C	-0.0826855	0.0172536	1.3256e-06	-0.0179	0.0258	0.4861	22.9667
1006	family	Streptococcaceae	rs57646748	G	A	-0.088021	0.019876	7.88359e-06	0.0151	0.0485	0.7561	19.6117
1007	family	Streptococcaceae	rs6563952	G	C	0.0801931	0.0178576	8.70591e-06	0.0297	0.0322	0.3563	20.1664
1008	family	Streptococcaceae	rs6806351	T	C	-0.0619209	0.0135744	6.93793e-06	0.0027	0.0225	0.906	20.8082
1009	family	Streptococcaceae	rs76717940	T	A	0.150606	0.0334079	3.08935e-06	0.0102	0.0404	0.8	20.3228
1010	family	Streptococcaceae	rs77558518	A	G	-0.104239	0.022806	3.72194e-06	-0.0395	0.0317	0.2128	20.891
1011	family	Streptococcaceae	rs77968078	G	A	-0.0993013	0.0224788	7.9334e-06	-0.0173	0.0391	0.6576	19.5149
1012	family	Streptococcaceae	rs7916711	A	G	0.0959639	0.021545	6.32732e-06	0.0172	0.027	0.522801	19.8391
1013	family	Streptococcaceae	rs957755	T	G	-0.0642449	0.0142702	7.4151e-06	0.0172	0.0267	0.5194	20.2682
1014	family	Veillonellaceae	rs111810795	C	T	-0.0867108	0.0180573	1.72927e-06	0.0237	0.0312	0.4483	23.0589
1015	family	Veillonellaceae	rs114889439	A	G	-0.253809	0.0539169	6.19028e-06	0.0702	0.0511	0.1694	22.1597
1016	family	Veillonellaceae	rs11700976	C	A	0.0503337	0.0113763	9.25376e-06	0.0005	0.0186	0.9765	19.5756
1017	family	Veillonellaceae	rs12186441	G	A	0.208096	0.0453999	4.52857e-06	-0.0266	0.0465	0.567799	21.0096
1018	family	Veillonellaceae	rs12668619	A	G	0.055301	0.0117654	2.57364e-06	-0.0317	0.0198	0.1096	22.093
1019	family	Veillonellaceae	rs12741784	C	T	-0.0621452	0.0119266	1.28494e-07	-0.0199	0.0214	0.3519	27.1507
1020	family	Veillonellaceae	rs1442060	G	A	-0.0514024	0.0112125	4.50675e-06	0.0108	0.0188	0.5667	21.0168
1021	family	Veillonellaceae	rs1447205	G	C	-0.0520689	0.0115656	7.34899e-06	0.0442	0.0193	0.02223	20.2685
1022	family	Veillonellaceae	rs1693340	T	C	0.0818934	0.018245	9.25271e-06	-0.0273	0.0359	0.448	20.147
1023	family	Veillonellaceae	rs2175069	A	G	-0.0526752	0.0114886	4.63558e-06	0.008	0.0192	0.677901	21.0221
1024	family	Veillonellaceae	rs2561116	T	G	-0.083617	0.0187159	7.88518e-06	-0.0589	0.0399	0.1401	19.9603
1025	family	Veillonellaceae	rs2585520	G	T	-0.0904972	0.0200428	5.26922e-06	-0.0427	0.0484	0.3777	20.387
1026	family	Veillonellaceae	rs4263802	G	A	0.050942	0.0114921	7.45003e-06	0.0197	0.0198	0.318	19.6495
1027	family	Veillonellaceae	rs4461038	A	G	-0.0554965	0.0119467	3.73474e-06	0.0369	0.0205	0.0713806	21.5791
1028	family	Veillonellaceae	rs4797169	T	C	0.0587799	0.0128297	4.49346e-06	0.0069	0.022	0.7535	20.9907
1029	family	Veillonellaceae	rs61264131	A	C	0.202367	0.0464388	6.74544e-06	-0.0519	0.0316	0.1	18.9897
1030	family	Veillonellaceae	rs6692542	A	G	0.0534397	0.0118254	8.67975e-06	0.0168	0.0196	0.3896	20.422
1031	family	Veillonellaceae	rs6909981	C	T	-0.0638697	0.0141765	5.47618e-06	-0.0303	0.0286	0.288	20.2979
1032	family	Veillonellaceae	rs75768969	C	G	-0.0703773	0.0156855	7.19233e-06	0.0141	0.0334	0.6725	20.1312
1033	family	Veillonellaceae	rs79535861	A	C	0.100666	0.0207016	1.57687e-06	-0.0929	0.0324	0.00408997	23.6462
1034	family	Veillonellaceae	rs9345168	C	A	0.0509102	0.0113253	8.48887e-06	0.0219	0.0187	0.2423	20.2074
1035	family	Verrucomicrobiaceae	rs11184341	G	C	0.0655301	0.014223	4.13844e-06	-0.0212	0.0208	0.3066	21.2274
1036	family	Verrucomicrobiaceae	rs111862613	T	C	0.0907065	0.0196746	3.73127e-06	0.0033	0.025	0.894	21.2551
1037	family	Verrucomicrobiaceae	rs117107102	A	G	0.204683	0.0431573	2.91821e-06	0.0339	0.0436	0.4374	22.4934
1038	family	Verrucomicrobiaceae	rs11729256	T	C	0.0749798	0.0150177	6.7309e-07	0.0334	0.0247	0.1762	24.9277
1039	family	Verrucomicrobiaceae	rs12908520	G	A	0.0619104	0.0130946	2.15138e-06	-0.0088	0.0188	0.6382	22.3533
1040	family	Verrucomicrobiaceae	rs2602429	C	T	0.0745516	0.0156195	2.69939e-06	-0.0129	0.0212	0.5432	22.7814
1041	family	Verrucomicrobiaceae	rs3995795	C	T	0.064218	0.0140994	5.02531e-06	-0.0096	0.0191	0.6151	20.7449
1042	family	Verrucomicrobiaceae	rs4242783	G	A	0.0687992	0.0147694	2.75444e-06	0.005	0.0207	0.8074	21.6992
1043	family	Verrucomicrobiaceae	rs4936098	A	G	0.0648691	0.0135928	1.12929e-06	-0.0146	0.0195	0.4554	22.7749
1044	family	Verrucomicrobiaceae	rs61779207	G	A	-0.0758811	0.0167762	6.63029e-06	-0.0088	0.0224	0.6955	20.4588
1045	family	Verrucomicrobiaceae	rs74542928	T	C	0.112124	0.0236422	1.64613e-06	0.0457	0.0435	0.2939	22.4917
1046	family	Verrucomicrobiaceae	rs9349825	A	G	-0.0704354	0.0147128	2.51287e-06	-0.0006	0.0238	0.9783	22.9188
1047	family	Verrucomicrobiaceae	rs941682	G	A	-0.0631526	0.0143767	9.58114e-06	0.0257	0.0208	0.2171	19.2958
1048	family	Victivallaceae	rs11671100	A	C	-0.160034	0.0349472	4.08042e-06	-0.0027	0.0233	0.9083	20.9701
1049	family	Victivallaceae	rs11764871	G	T	0.127099	0.025656	7.49289e-07	0.015	0.0202	0.4566	24.5418
1050	family	Victivallaceae	rs1603450	T	C	-0.144369	0.0299873	2.27954e-06	0.0499	0.028	0.0749704	23.1779
1051	family	Victivallaceae	rs2546105	A	T	0.126643	0.0257111	1.02501e-06	-0.0086	0.0215	0.691	24.262
1052	family	Victivallaceae	rs2944282	T	C	-0.124197	0.0257026	1.56601e-06	-0.0099	0.0207	0.6331	23.3489
1053	family	Victivallaceae	rs34962571	A	C	-0.186945	0.0418412	6.24824e-06	-0.0311	0.0311	0.3163	19.9628
1054	family	Victivallaceae	rs4396289	C	T	-0.152918	0.0288525	1.53782e-07	-0.0066	0.0279	0.8118	28.0897
1055	family	Victivallaceae	rs61702987	T	C	0.145501	0.0300007	3.07921e-06	0.0172	0.0298	0.5626	23.5218
1056	family	Victivallaceae	rs62570196	C	T	-0.246101	0.0483077	2.69852e-07	-0.086	0.0468	0.0662796	25.9535
1057	family	Victivallaceae	rs6545794	A	G	-0.197786	0.0410495	5.97005e-07	-0.0343	0.0286	0.2303	23.2152
1058	family	Victivallaceae	rs67832247	C	T	-0.123489	0.0266695	3.23801e-06	-0.0257	0.0201	0.2007	21.4401
1059	family	Victivallaceae	rs7077363	G	A	0.148942	0.0318366	2.83376e-06	0.0345	0.0251	0.169	21.8868
1060	family	Victivallaceae	rs7314815	G	A	0.101088	0.0225594	6.40086e-06	0.0232	0.0187	0.2158	20.0791
1061	family	Victivallaceae	rs7627405	C	T	-0.134158	0.0301427	8.1942e-06	-0.0146	0.0235	0.533801	19.8092
1062	family	Victivallaceae	rs7860510	G	C	0.164855	0.0375128	9.60089e-06	0.0055	0.0348	0.8752	19.3129
1063	genus	Actinomyces	rs10787984	G	C	0.094316	0.0213513	9.62305e-06	0.013	0.0308	0.6732	19.5129
1064	genus	Actinomyces	rs2715439	C	T	0.0746684	0.0164822	6.27e-06	0.0141	0.0186	0.4482	20.5232
1065	genus	Actinomyces	rs34583783	G	T	0.126596	0.0268461	4.48529e-06	-0.0542	0.0389	0.1634	22.2371
1066	genus	Actinomyces	rs35011108	A	G	0.232634	0.0512044	6.33832e-06	0.055	0.0371	0.1377	20.641
1067	genus	Actinomyces	rs4073240	G	A	0.0749687	0.0167368	7.94274e-06	-0.035	0.0191	0.0668898	20.0638
1068	genus	Actinomyces	rs4146653	G	A	0.0985224	0.0214182	4.49647e-06	0.0034	0.0267	0.8994	21.1594
1069	genus	Actinomyces	rs71315246	A	G	-0.0969809	0.021925	9.82978e-06	0.0387	0.0271	0.1539	19.5655
1070	genus	Actinomyces	rs7915461	T	C	0.18776	0.0401636	5.91984e-06	-0.0452	0.0368	0.2201	21.8544
1071	genus	Adlercreutzia	rs1046175	C	G	0.112758	0.0255994	6.35889e-06	-0.0294	0.0368	0.4234	19.4015
1072	genus	Adlercreutzia	rs11604400	C	T	-0.102524	0.0234834	9.74463e-06	0.064	0.0303	0.03434	19.0604
1073	genus	Adlercreutzia	rs12522517	A	T	-0.104884	0.0234695	4.41254e-06	0.0064	0.0263	0.8066	19.9717
1074	genus	Adlercreutzia	rs13231526	C	A	0.143237	0.0311654	4.81355e-06	0.0438	0.0342	0.2008	21.1234
1075	genus	Adlercreutzia	rs2147798	C	G	0.0922959	0.0192121	1.39877e-06	-0.0199	0.0216	0.3573	23.0788
1076	genus	Adlercreutzia	rs2717140	C	T	-0.119225	0.0251081	2.04594e-06	-0.0435	0.0313	0.164	22.548
1077	genus	Adlercreutzia	rs55719207	G	A	-0.0699243	0.0158036	9.60505e-06	-0.0149	0.0191	0.4361	19.5769
1078	genus	Adlercreutzia	rs6664405	T	C	-0.0953084	0.0210752	5.23422e-06	-0.006	0.0266	0.8213	20.4513
1079	genus	Adlercreutzia	rs7680684	C	T	-0.083381	0.0168901	9.76904e-07	-0.0098	0.0196	0.6165	24.3708
1080	genus	Adlercreutzia	rs80078995	A	T	-0.11324	0.0232586	1.57358e-06	0.0346	0.0263	0.1882	23.7044
1081	genus	Adlercreutzia	rs9490822	C	T	-0.0734512	0.0155789	2.54421e-06	0.003	0.0186	0.8709	22.2292
1082	genus	Adlercreutzia	rs9915817	T	C	0.0749219	0.016833	8.21673e-06	-0.0012	0.0206	0.9551	19.8104
1083	genus	Akkermansia	rs11184341	G	C	0.0655855	0.0142236	4.06353e-06	-0.0212	0.0208	0.3066	21.2615
1084	genus	Akkermansia	rs111862613	T	C	0.0911199	0.0196748	3.39236e-06	0.0033	0.025	0.894	21.4489
1085	genus	Akkermansia	rs117107102	A	G	0.204406	0.0431629	3.01139e-06	0.0339	0.0436	0.4374	22.4268
1086	genus	Akkermansia	rs11729256	T	C	0.0750473	0.0150184	6.58393e-07	0.0334	0.0247	0.1762	24.9702
1087	genus	Akkermansia	rs12908520	G	A	0.061772	0.0130954	2.26482e-06	-0.0088	0.0188	0.6382	22.2509
1088	genus	Akkermansia	rs2602429	C	T	0.0745352	0.0156201	2.71569e-06	-0.0129	0.0212	0.5432	22.7695
1089	genus	Akkermansia	rs3995795	C	T	0.0641175	0.0140999	5.21945e-06	-0.0096	0.0191	0.6151	20.6785
1090	genus	Akkermansia	rs4242783	G	A	0.0685454	0.0147701	2.99799e-06	0.005	0.0207	0.8074	21.5373
1091	genus	Akkermansia	rs4936098	A	G	0.0649225	0.0135934	1.10359e-06	-0.0146	0.0195	0.4554	22.8105
1092	genus	Akkermansia	rs61779207	G	A	-0.0760539	0.0167769	6.32116e-06	-0.0088	0.0224	0.6955	20.5503
1093	genus	Akkermansia	rs74542928	T	C	0.112623	0.0236434	1.4802e-06	0.0457	0.0435	0.2939	22.6898
1094	genus	Akkermansia	rs9349825	A	G	-0.0703407	0.0147133	2.59886e-06	-0.0006	0.0238	0.9783	22.8557
1095	genus	Akkermansia	rs941682	G	A	-0.0632957	0.0143777	9.17126e-06	0.0257	0.0208	0.2171	19.3808
1096	genus	Alistipes	rs1107244	G	A	0.0758558	0.0171182	3.59059e-06	-0.079	0.0345	0.0222198	19.6363
1097	genus	Alistipes	rs11769002	G	A	-0.0528793	0.0109389	1.44962e-06	0.0276	0.0189	0.1437	23.3683
1098	genus	Alistipes	rs11958296	A	G	-0.0981222	0.0218272	9.29574e-06	-0.0246	0.0451	0.5854	20.2087
1099	genus	Alistipes	rs12990744	C	T	-0.0776618	0.0172986	8.20725e-06	0.0446	0.0307	0.1458	20.1556
1100	genus	Alistipes	rs1689282	A	C	-0.0520061	0.0113942	5.27578e-06	0.0111	0.0198	0.5774	20.8325
1101	genus	Alistipes	rs2290844	C	T	0.0813969	0.0191632	9.10135e-06	0.0125	0.0294	0.6721	18.0418
1102	genus	Alistipes	rs2450745	A	C	-0.080524	0.0184702	7.11836e-06	0.0566	0.0365	0.1211	19.0068
1103	genus	Alistipes	rs2875322	T	C	-0.0580945	0.0131432	8.77703e-06	-0.0062	0.0248	0.8018	19.5373
1104	genus	Alistipes	rs34417064	A	G	-0.048202	0.0106868	7.00749e-06	-0.0262	0.0186	0.1584	20.3437
1105	genus	Alistipes	rs4810359	A	G	-0.0652428	0.0146155	7.49669e-06	0.0531	0.0283	0.0610506	19.9267
1106	genus	Alistipes	rs7129639	C	A	-0.0524955	0.0109584	1.78422e-06	0.0017	0.0199	0.9326	22.9484
1107	genus	Alistipes	rs8130320	A	G	-0.049002	0.010717	4.83612e-06	-0.0045	0.0187	0.8093	20.9064
1108	genus	Allisonella	rs1901739	T	G	0.115769	0.0248626	3.58801e-06	0.0322	0.0186	0.0834392	21.6814
1109	genus	Allisonella	rs35110698	T	C	-0.146322	0.0320852	5.72322e-06	0.0249	0.0264	0.3447	20.7974
1110	genus	Allisonella	rs35778461	C	T	0.146679	0.0297186	1.2063e-06	-0.0317	0.0221	0.1507	24.3601
1111	genus	Allisonella	rs594561	C	T	0.112231	0.0251681	9.41103e-06	0.0257	0.0186	0.1656	19.8849
1112	genus	Allisonella	rs602075	A	G	0.168974	0.0296976	3.56575e-08	0.0152	0.0211	0.4716	32.3742
1113	genus	Allisonella	rs6742198	G	A	0.149152	0.0316484	3.34514e-06	0.0281	0.0218	0.1975	22.2102
1114	genus	Allisonella	rs685403	G	C	-0.175203	0.0404474	4.88394e-06	0.0511	0.0273	0.0610197	18.763
1115	genus	Allisonella	rs76904847	G	A	0.148523	0.0334857	6.08751e-06	0.0125	0.0247	0.611599	19.6731
1116	genus	Allisonella	rs7898615	T	G	0.167966	0.0373586	8.87277e-06	0.0176	0.0271	0.515101	20.2145
1117	genus	Alloprevotella	rs17380632	A	T	0.125564	0.0280409	9.27121e-06	-0.004	0.0219	0.8547	20.0515
1118	genus	Alloprevotella	rs2154444	T	G	0.138234	0.0308961	8.36755e-06	-0.0052	0.021	0.8031	20.0182
1119	genus	Alloprevotella	rs34619204	G	A	-0.156037	0.0344392	8.8419e-06	0.0538	0.0245	0.0279698	20.528
1120	genus	Alloprevotella	rs4364940	A	G	0.126418	0.0282207	8.58353e-06	0.0016	0.0201	0.9346	20.0669
1121	genus	Alloprevotella	rs4680035	A	G	-0.119599	0.0259446	4.99052e-06	0.0021	0.019	0.9125	21.2503
1122	genus	Alloprevotella	rs58212166	A	G	-0.161506	0.0359102	7.93614e-06	-0.0211	0.024	0.3788	20.2274
1123	genus	Anaerofilum	rs10794359	T	C	-0.0953524	0.02006	2.23496e-06	-0.0044	0.0188	0.8144	22.5945
1124	genus	Anaerofilum	rs1563175	A	C	0.0923834	0.0202157	5.53848e-06	0.0131	0.0186	0.482	20.8838
1125	genus	Anaerofilum	rs17012738	T	G	0.0903417	0.0200239	7.24168e-06	-0.0089	0.0185	0.628599	20.3553
1126	genus	Anaerofilum	rs17096874	C	T	-0.126337	0.0268919	2.8603e-06	0.0002	0.0227	0.994	22.0708
1127	genus	Anaerofilum	rs17105491	G	C	-0.193107	0.0411187	1.56819e-06	0.0362	0.0387	0.349	22.0557
1128	genus	Anaerofilum	rs356049	G	A	0.132603	0.0289802	6.55844e-06	-0.0283	0.0375	0.4497	20.9365
1129	genus	Anaerofilum	rs4244069	G	A	-0.146775	0.0326594	9.81202e-06	-0.0288	0.0279	0.3017	20.1969
1130	genus	Anaerofilum	rs4506496	G	A	0.10309	0.0212861	1.4866e-06	-0.0157	0.0205	0.4452	23.4552
1131	genus	Anaerofilum	rs712981	A	C	0.10076	0.0202902	6.83115e-07	-0.0057	0.0191	0.7641	24.6603
1132	genus	Anaerofilum	rs79598899	C	T	0.182586	0.0357284	3.74728e-07	-0.0432	0.0445	0.3321	26.1159
1133	genus	Anaerofilum	rs816292	T	C	-0.113003	0.02204	2.64038e-07	0.0174	0.0204	0.3927	26.2877
1134	genus	Anaerofilum	rs9299345	T	C	-0.1364	0.0302372	8.04309e-06	-0.0257	0.0315	0.4145	20.349
1135	genus	Anaerostipes	rs10502061	A	G	0.0835752	0.0192017	7.93539e-06	-0.0672	0.0293	0.02172	18.9442
1136	genus	Anaerostipes	rs13376554	A	T	0.197389	0.0458642	7.72059e-06	0.0736	0.0594	0.2148	18.5224
1137	genus	Anaerostipes	rs2014785	T	C	0.0515687	0.0112199	4.68061e-06	-0.0001	0.0189	0.9968	21.125
1138	genus	Anaerostipes	rs2396460	T	C	-0.0512653	0.0109555	2.91088e-06	0.0191	0.0187	0.305	21.8967
1139	genus	Anaerostipes	rs2804244	A	G	-0.053089	0.0110983	2.04051e-06	0.0114	0.0191	0.5498	22.8822
1140	genus	Anaerostipes	rs3900776	G	A	-0.110013	0.0236302	2.74765e-06	-0.1034	0.0564	0.06665	21.6748
1141	genus	Anaerostipes	rs60983350	G	A	-0.0539901	0.0116575	4.42054e-06	-0.0057	0.0201	0.7758	21.4494
1142	genus	Anaerostipes	rs62157625	T	C	0.088573	0.0185548	1.44909e-06	-0.0664	0.0286	0.0203002	22.7872
1143	genus	Anaerostipes	rs62215703	G	A	0.0644965	0.0136702	1.9777e-06	-0.0113	0.0225	0.615	22.2599
1144	genus	Anaerostipes	rs6474958	A	G	-0.0500065	0.0112001	6.74483e-06	-0.0132	0.02	0.5111	19.9347
1145	genus	Anaerostipes	rs6726833	C	A	-0.0877497	0.0189408	3.32217e-06	0.045	0.0345	0.1913	21.4631
1146	genus	Anaerostipes	rs6854026	T	C	-0.0508482	0.0109075	3.19578e-06	-0.0106	0.0187	0.568801	21.732
1147	genus	Anaerostipes	rs7193624	C	T	0.0750642	0.0150723	5.35482e-07	0.0496	0.0338	0.1426	24.803
1148	genus	Anaerostipes	rs7823228	G	C	-0.0621085	0.0136614	5.84203e-06	-0.0083	0.0249	0.739701	20.6686
1149	genus	Anaerostipes	rs78735375	A	C	-0.137429	0.0305304	5.33384e-06	0.087	0.0477	0.0682496	20.2623
1150	genus	Anaerotruncus	rs10150232	A	G	0.0567088	0.0124877	6.67667e-06	-0.0435	0.0233	0.0624094	20.6222
1151	genus	Anaerotruncus	rs11018566	A	G	-0.156465	0.0366032	6.13709e-06	-0.0237	0.0413	0.566601	18.2724
1152	genus	Anaerotruncus	rs115414803	A	C	-0.144356	0.0317524	6.83473e-06	-0.0515	0.0387	0.183	20.6688
1153	genus	Anaerotruncus	rs12056802	C	G	0.0774194	0.0177178	6.12679e-06	-0.0188	0.0279	0.5014	19.0933
1154	genus	Anaerotruncus	rs1272208	G	T	-0.0611743	0.0129831	4.27982e-06	-0.02	0.0218	0.3596	22.2015
1155	genus	Anaerotruncus	rs1431492	C	T	-0.0654996	0.0146188	7.35565e-06	-0.0161	0.0255	0.5262	20.0749
1156	genus	Anaerotruncus	rs17734739	T	C	0.0660052	0.014908	7.42772e-06	0.0581	0.0266	0.0289501	19.6027
1157	genus	Anaerotruncus	rs2704155	T	A	-0.106235	0.0234815	5.4183e-06	-0.0203	0.4754	0.966	20.4683
1158	genus	Anaerotruncus	rs34449434	A	C	-0.0497004	0.0113402	9.85065e-06	-0.0001	0.0196	0.9942	19.2078
1159	genus	Anaerotruncus	rs4669806	G	T	0.0576389	0.0122994	2.4206e-06	-0.0388	0.0226	0.0860201	21.9616
1160	genus	Anaerotruncus	rs6494922	A	G	0.0903106	0.0202257	6.62362e-06	-0.0179	0.0408	0.6609	19.9376
1161	genus	Anaerotruncus	rs6563550	T	C	0.0877135	0.0176745	2.34517e-07	-0.0787	0.0345	0.0225699	24.6286
1162	genus	Anaerotruncus	rs7675045	A	T	-0.0497815	0.0110573	6.91883e-06	-0.0008	0.0186	0.9639	20.2691
1163	genus	Anaerotruncus	rs8005030	C	T	0.0554447	0.0117854	2.28298e-06	-0.0528	0.0198	0.00760904	22.1324
1164	genus	Anaerotruncus	rs9347879	T	C	0.050618	0.011049	4.22333e-06	-0.015	0.0186	0.4189	20.9877
1165	genus	Bacteroides	rs11585893	A	G	-0.0740746	0.0147633	1.79511e-06	-0.0477	0.0217	0.0278997	25.175
1166	genus	Bacteroides	rs13207588	A	G	-0.059205	0.0131195	7.48504e-06	0.0011	0.0239	0.963	20.365
1167	genus	Bacteroides	rs1340391	T	C	-0.0592004	0.0132244	6.7301e-06	0.0244	0.0272	0.3709	20.0399
1168	genus	Bacteroides	rs17619981	T	G	0.0880978	0.0187002	2.68683e-06	0.016	0.0271	0.554501	22.1941
1169	genus	Bacteroides	rs2023437	T	C	-0.0782325	0.0167634	5.01824e-06	0.0286	0.0284	0.3141	21.7796
1170	genus	Bacteroides	rs2366421	T	A	-0.0528153	0.0117124	7.64945e-06	0.0107	0.0242	0.6577	20.3341
1171	genus	Bacteroides	rs28757219	T	A	0.0818398	0.0170319	1.2942e-06	0.0435	0.0286	0.1289	23.089
1172	genus	Bacteroides	rs495004	C	G	-0.0607475	0.0129865	3.42092e-06	-0.0142	0.0222	0.5202	21.8811
1173	genus	Bacteroides	rs66710942	C	T	0.0488038	0.0107412	5.86259e-06	-0.0044	0.0186	0.813	20.6443
1174	genus	Bacteroides	rs6795673	C	T	0.0538565	0.0105251	3.37909e-07	0.0027	0.0186	0.8827	26.1832
1175	genus	Barnesiella	rs11155559	T	C	0.0956023	0.0212961	8.91914e-06	-0.0688	0.0322	0.0325499	20.1529
1176	genus	Barnesiella	rs12909713	C	T	-0.0550716	0.0120039	4.94527e-06	-0.0197	0.0185	0.2869	21.048
1177	genus	Barnesiella	rs13242616	T	C	-0.0583747	0.0123176	2.29017e-06	-0.0211	0.02	0.2918	22.4594
1178	genus	Barnesiella	rs199035	G	A	0.0559495	0.0119716	3.00294e-06	-0.0262	0.0187	0.1612	21.8419
1179	genus	Barnesiella	rs2057922	G	C	0.0915241	0.0194623	3.82634e-06	0.0335	0.0253	0.185	22.1148
1180	genus	Barnesiella	rs2276875	A	G	-0.0697176	0.0139537	4.65027e-07	0	0.0215	0.9995	24.9635
1181	genus	Barnesiella	rs2428166	G	A	-0.165859	0.0337309	8.50874e-07	-0.0799	0.0795	0.3145	24.178
1182	genus	Barnesiella	rs28418786	C	G	-0.0791324	0.0174957	6.47627e-06	0.0039	0.0298	0.8965	20.4572
1183	genus	Barnesiella	rs28479800	A	T	-0.09152	0.0210002	7.93418e-06	0.0796	0.03	0.00803896	18.9926
1184	genus	Barnesiella	rs35177866	A	G	0.0917125	0.0190133	2.94763e-06	0.013	0.036	0.719	23.267
1185	genus	Barnesiella	rs62251337	A	G	-0.0690763	0.0149374	4.24161e-06	-0.025	0.0266	0.3474	21.3849
1186	genus	Barnesiella	rs72684847	T	C	-0.114369	0.0253873	6.76169e-06	-0.0142	0.0352	0.6872	20.2948
1187	genus	Barnesiella	rs76181748	C	T	-0.0778559	0.017164	6.7766e-06	-0.0101	0.0221	0.6485	20.5753
1188	genus	Barnesiella	rs77455852	T	G	-0.0891491	0.0195601	3.16354e-06	0.0107	0.0268	0.6894	20.7727
1189	genus	Barnesiella	rs79795328	A	G	-0.0818645	0.0176441	4.23302e-06	0.0027	0.0268	0.9197	21.5275
1190	genus	Bifidobacterium	rs10841473	G	C	-0.0624207	0.0129438	1.64522e-06	-0.0091	0.022	0.6798	23.2557
1191	genus	Bifidobacterium	rs12022129	G	A	0.0619356	0.0138937	7.99643e-06	0.0403	0.0208	0.0526005	19.872
1192	genus	Bifidobacterium	rs12465599	A	G	0.0535787	0.0118217	6.26677e-06	0.0035	0.0186	0.8492	20.541
1193	genus	Bifidobacterium	rs13020688	G	A	0.0562696	0.0122617	4.07258e-06	0.0061	0.0203	0.763901	21.0593
1194	genus	Bifidobacterium	rs182549	C	T	0.119703	0.0127294	1.27822e-20	0.0221	0.019	0.244	88.43
1195	genus	Bifidobacterium	rs1879087	C	T	0.105365	0.0240529	1.45213e-06	-0.0134	0.0363	0.712801	19.1892
1196	genus	Bifidobacterium	rs1961273	C	T	0.0674036	0.0132319	3.50864e-07	-0.0055	0.0204	0.7872	25.9491
1197	genus	Bifidobacterium	rs2491158	G	A	0.0712624	0.015983	8.04716e-06	0.0297	0.0274	0.2784	19.8794
1198	genus	Bifidobacterium	rs2686790	T	C	0.070741	0.0157926	7.49893e-06	0.0116	0.0262	0.6585	20.0648
1199	genus	Bifidobacterium	rs4567981	T	A	0.0562084	0.0117923	1.92831e-06	0.0158	0.0186	0.3967	22.7198
1200	genus	Bifidobacterium	rs540489	T	G	-0.0637641	0.0138746	5.19458e-06	-0.0216	0.0246	0.3804	21.1209
1201	genus	Bifidobacterium	rs55888705	A	G	0.0546319	0.0121139	6.67019e-06	-0.007	0.0206	0.7345	20.3389
1202	genus	Bifidobacterium	rs56108664	T	C	0.0729971	0.0157926	2.4402e-06	0.0489	0.0277	0.0778198	21.3651
1203	genus	Bifidobacterium	rs5746486	T	C	-0.0536216	0.0120801	8.99955e-06	0.0398	0.0191	0.0371398	19.7034
1204	genus	Bifidobacterium	rs62181700	G	A	-0.0624643	0.0131205	2.17246e-06	-0.0176	0.0217	0.4167	22.6653
1205	genus	Bifidobacterium	rs638382	T	C	-0.0650864	0.0123008	9.44766e-08	-0.0244	0.0187	0.1929	27.9973
1206	genus	Bifidobacterium	rs6430601	T	G	0.0796261	0.0170313	1.09486e-06	-0.028	0.0286	0.329	21.8582
1207	genus	Bifidobacterium	rs7322849	T	C	0.112428	0.0201813	1.08368e-08	0.0305	0.0323	0.3459	31.0353
1208	genus	Bifidobacterium	rs75344046	C	T	0.232354	0.0505979	4.86354e-06	0.0286	0.0437	0.5131	21.088
1209	genus	Bifidobacterium	rs7570971	A	C	0.113335	0.0125748	2.01343e-19	-0.0118	0.0189	0.5326	81.2326
1210	genus	Bifidobacterium	rs76671854	C	G	-0.0846055	0.0184003	3.9567e-06	-0.0229	0.0282	0.4162	21.142
1211	genus	Bifidobacterium	rs857444	C	T	0.0558234	0.0121219	3.57097e-06	-0.0269	0.0193	0.1626	21.2075
1212	genus	Bilophila	rs11069458	T	C	-0.0680947	0.015503	7.71547e-06	-0.0007	0.0239	0.9774	19.2928
1213	genus	Bilophila	rs116261629	G	C	0.128112	0.0261358	8.62329e-07	0.0219	0.032	0.494	24.0275
1214	genus	Bilophila	rs1241171	G	A	-0.0692654	0.0150148	4.24037e-06	0.0086	0.0263	0.7443	21.281
1215	genus	Bilophila	rs1571225	C	T	0.0826826	0.0170621	1.12289e-06	0.0482	0.025	0.0540406	23.4834
1216	genus	Bilophila	rs1969927	G	A	0.0564589	0.0126935	9.0722e-06	-0.0158	0.0198	0.4232	19.7835
1217	genus	Bilophila	rs2713349	A	T	0.0617228	0.0140174	8.63249e-06	0.0193	0.0204	0.3447	19.389
1218	genus	Bilophila	rs2728491	G	T	-0.0627416	0.0139456	6.33255e-06	0.0055	0.0218	0.7998	20.2411
1219	genus	Bilophila	rs3827020	C	T	0.0766479	0.0160642	1.78875e-06	-0.0054	0.0234	0.8175	22.7657
1220	genus	Bilophila	rs4798126	G	A	0.073288	0.016799	7.14662e-06	0.0115	0.0234	0.6222	19.0327
1221	genus	Bilophila	rs542415	T	C	-0.0613623	0.0133436	4.70948e-06	-0.0146	0.019	0.4411	21.1474
1222	genus	Bilophila	rs60178956	G	A	-0.0624818	0.0141485	8.05619e-06	-0.0096	0.0223	0.6673	19.5023
1223	genus	Bilophila	rs6793291	C	A	0.112729	0.0241633	3.1132e-06	-0.0645	0.0422	0.1264	21.765
1224	genus	Bilophila	rs72676854	T	C	0.123209	0.026882	5.62268e-06	-0.015	0.0423	0.7228	21.0067
1225	genus	Bilophila	rs7802841	C	A	0.0670097	0.0137701	1.76952e-06	-0.0432	0.0202	0.0325897	23.6812
1226	genus	Bilophila	rs8013541	A	T	-0.0571991	0.0125673	5.47538e-06	-0.0231	0.0187	0.2174	20.7155
1227	genus	Bilophila	rs9899990	A	G	-0.102702	0.0233878	9.06691e-06	0.085	0.0335	0.0112699	19.2833
1228	genus	Blautia	rs11149971	C	T	0.117605	0.02339	1.03934e-06	0.0445	0.0408	0.2759	25.2808
1229	genus	Blautia	rs115043014	G	A	-0.206605	0.043992	5.186e-06	0.0887	0.0721	0.2184	22.0565
1230	genus	Blautia	rs117001700	T	C	0.196414	0.0441122	8.83912e-06	-0.0615	0.0772	0.4258	19.8257
1231	genus	Blautia	rs12453000	C	T	0.0625335	0.0129987	1.26117e-06	0.0127	0.0274	0.6425	23.1432
1232	genus	Blautia	rs16892041	T	C	-0.0622605	0.0141804	8.82028e-06	0	0.0228	0.9998	19.2774
1233	genus	Blautia	rs2788271	T	G	-0.0575596	0.0133492	7.16388e-06	0.011	0.0245	0.653301	18.5921
1234	genus	Blautia	rs4926264	T	C	0.0826207	0.0178239	5.10293e-06	-0.0422	0.0301	0.1603	21.4868
1235	genus	Blautia	rs67794373	C	T	0.0601709	0.0123443	1.00003e-06	-0.0222	0.0223	0.318	23.7597
1236	genus	Blautia	rs682885	A	G	-0.0493376	0.0107359	4.4908e-06	-0.006	0.0199	0.763901	21.1194
1237	genus	Blautia	rs72973581	A	G	0.125169	0.0265408	1.73934e-06	-0.0108	0.0397	0.785001	22.2416
1238	genus	Blautia	rs7860714	A	G	-0.0502178	0.0109853	4.09147e-06	0.0066	0.0195	0.736801	20.8975
1239	genus	Butyricicoccus	rs10084203	A	G	0.0549699	0.0123563	8.58646e-06	0.0345	0.0277	0.2123	19.7913
1240	genus	Butyricicoccus	rs12034718	A	G	0.0701199	0.0158213	9.57686e-06	0.0012	0.0223	0.9556	19.6424
1241	genus	Butyricicoccus	rs12585793	T	C	-0.262206	0.0564729	5.79191e-06	-0.0298	0.0564	0.5971	21.5579
1242	genus	Butyricicoccus	rs2017189	G	T	-0.0506956	0.011024	3.87256e-06	0.0086	0.0186	0.643101	21.1476
1243	genus	Butyricicoccus	rs4962426	G	T	0.0614216	0.0135979	7.3849e-06	0.0145	0.0235	0.5369	20.4032
1244	genus	Butyricicoccus	rs56221232	T	C	0.0828027	0.0167401	7.6194e-07	0.0035	0.0311	0.911	24.4667
1245	genus	Butyricicoccus	rs62478070	T	G	0.224039	0.0494959	5.9377e-06	0.0515	0.0593	0.3853	20.4885
1246	genus	Butyricicoccus	rs7322368	T	C	0.0815733	0.0183167	5.5178e-06	-0.0002	0.0323	0.9949	19.8337
1247	genus	Butyricicoccus	rs75238760	T	A	0.0619423	0.0139942	6.797e-06	-0.0516	0.0278	0.0634293	19.592
1248	genus	Butyricimonas	rs11228830	A	G	0.135265	0.0298411	6.55162e-06	0.0477	0.0345	0.167	20.5466
1249	genus	Butyricimonas	rs113054641	G	A	-0.144881	0.0274574	1.73694e-07	0.0304	0.0452	0.5005	27.8423
1250	genus	Butyricimonas	rs12304031	G	A	-0.086278	0.0196846	6.70067e-06	0.0019	0.0284	0.9463	19.2108
1251	genus	Butyricimonas	rs12458763	A	C	0.122037	0.0269587	6.36646e-06	0.0006	0.0449	0.9899	20.492
1252	genus	Butyricimonas	rs1701950	G	C	-0.105056	0.0241047	7.67917e-06	-0.0027	0.0323	0.934	18.9949
1253	genus	Butyricimonas	rs1862649	G	A	0.113124	0.0248176	4.76256e-06	0.0187	0.0366	0.609101	20.7773
1254	genus	Butyricimonas	rs2114713	G	T	0.062721	0.0138998	6.87713e-06	0.0551	0.0187	0.00316002	20.3615
1255	genus	Butyricimonas	rs2642760	G	C	0.0713357	0.0145396	8.5808e-07	-0.0188	0.0202	0.3516	24.0719
1256	genus	Butyricimonas	rs270727	G	C	-0.0694173	0.0150795	5.38157e-06	-0.0232	0.02	0.2468	21.1913
1257	genus	Butyricimonas	rs326049	C	G	0.0759694	0.0167617	8.1865e-06	-0.024	0.0212	0.2574	20.5418
1258	genus	Butyricimonas	rs62130338	G	A	-0.0732608	0.0158324	3.8981e-06	0.0504	0.0196	0.01013	21.4117
1259	genus	Butyricimonas	rs62390301	T	C	-0.0872983	0.0174893	7.41905e-07	0.0162	0.0232	0.4841	24.9154
1260	genus	Butyricimonas	rs7083431	A	C	0.0703539	0.0144439	8.8546e-07	0.0552	0.0209	0.00819502	23.7252
1261	genus	Butyricimonas	rs71428626	G	T	-0.133188	0.0289905	4.80413e-06	-0.0009	0.0528	0.9871	21.1067
1262	genus	Butyricimonas	rs72814525	A	G	0.0664154	0.0149766	8.24599e-06	0.0356	0.0217	0.1007	19.6657
1263	genus	Butyricimonas	rs782080	T	A	0.0653488	0.0137973	2.23398e-06	0.013	0.0188	0.4887	22.4328
1264	genus	Butyricimonas	rs78453362	A	G	-0.14948	0.0327073	4.0581e-06	0.0489	0.0598	0.4134	20.8871
1265	genus	Butyricimonas	rs9657374	C	T	0.0680719	0.0148172	4.50359e-06	0.0037	0.0203	0.8548	21.1058
1266	genus	Butyrivibrio	rs1007475	G	T	0.118065	0.0261271	7.92312e-06	0.011	0.0208	0.5962	20.4204
1267	genus	Butyrivibrio	rs11761679	T	C	0.154775	0.0321539	2.20231e-06	0.0209	0.0268	0.4354	23.1705
1268	genus	Butyrivibrio	rs142855850	A	G	0.205013	0.0457138	6.85543e-06	-0.0003	0.0314	0.9931	20.1127
1269	genus	Butyrivibrio	rs16934069	T	C	-0.133784	0.0299444	8.8591e-06	-0.0025	0.0245	0.9174	19.9609
1270	genus	Butyrivibrio	rs16941336	C	T	0.127488	0.0267936	1.53182e-06	0.014	0.0221	0.5282	22.6398
1271	genus	Butyrivibrio	rs17163238	G	A	0.140987	0.0309117	5.51196e-06	-0.0133	0.0236	0.5734	20.8023
1272	genus	Butyrivibrio	rs4537857	T	C	-0.12459	0.0260992	1.80192e-06	-0.0195	0.0197	0.323	22.7882
1273	genus	Butyrivibrio	rs486484	A	G	-0.108349	0.0240008	6.61084e-06	-0.0181	0.0188	0.3363	20.3796
1274	genus	Butyrivibrio	rs4928024	A	G	-0.17471	0.0389333	8.18641e-06	-0.0086	0.024	0.721099	20.137
1275	genus	Butyrivibrio	rs72723662	C	T	0.224078	0.0449336	7.86241e-07	-0.0195	0.0272	0.4749	24.8689
1276	genus	Butyrivibrio	rs7412979	C	G	0.186779	0.0389112	1.70567e-06	0.0064	0.0341	0.8518	23.0412
1277	genus	Butyrivibrio	rs74622183	A	G	-0.201027	0.0428204	2.45748e-06	-0.0224	0.0328	0.4942	22.0398
1278	genus	Butyrivibrio	rs77356209	T	C	0.216874	0.0483299	6.6643e-06	0.0611	0.0446	0.1708	20.1365
1279	genus	Butyrivibrio	rs7752361	A	G	-0.11923	0.0239975	7.69113e-07	0.0071	0.0186	0.7028	24.6855
1280	genus	Butyrivibrio	rs7763512	G	A	0.119846	0.0253367	3.10655e-06	-0.0203	0.0188	0.2807	22.374
1281	genus	Butyrivibrio	rs9349693	A	G	0.117973	0.0259861	5.54958e-06	-0.0152	0.0204	0.4553	20.6102
1282	genus	CandidatusSoleaferrea	rs10090365	A	G	-0.0834413	0.0180989	4.17309e-06	-0.0135	0.0185	0.4674	21.2549
1283	genus	CandidatusSoleaferrea	rs10809135	T	C	0.0834858	0.0182426	5.47174e-06	-0.0092	0.0189	0.6267	20.9435
1284	genus	CandidatusSoleaferrea	rs11153159	G	C	-0.12805	0.0285446	4.41523e-06	-0.0033	0.0267	0.9025	20.1238
1285	genus	CandidatusSoleaferrea	rs12500231	A	T	0.0813853	0.0182696	7.67641e-06	0.0541	0.0186	0.00369496	19.8443
1286	genus	CandidatusSoleaferrea	rs2193878	T	A	0.228255	0.0509241	9.45546e-06	-0.0346	0.0601	0.5651	20.0906
1287	genus	CandidatusSoleaferrea	rs36155147	C	T	0.104966	0.0240995	5.41138e-06	0.0291	0.0204	0.1541	18.9706
1288	genus	CandidatusSoleaferrea	rs386526	C	G	0.0818459	0.0180086	8.33076e-06	-0.0134	0.0183	0.4646	20.6554
1289	genus	CandidatusSoleaferrea	rs4294381	T	C	0.112197	0.023186	1.3685e-06	-0.016	0.0255	0.5297	23.4157
1290	genus	CandidatusSoleaferrea	rs4678258	T	C	0.0986136	0.0215646	5.53183e-06	0.0444	0.0218	0.0416601	20.9117
1291	genus	CandidatusSoleaferrea	rs6489992	A	G	-0.0840437	0.0187031	7.88786e-06	0.0357	0.0192	0.0631204	20.1923
1292	genus	CandidatusSoleaferrea	rs6494306	A	G	-0.0969304	0.0214221	5.80051e-06	0	0.0199	0.9988	20.4737
1293	genus	CandidatusSoleaferrea	rs6881988	G	C	-0.0819131	0.018185	9.22889e-06	0.012	0.0187	0.5211	20.2898
1294	genus	CandidatusSoleaferrea	rs7400877	T	C	-0.0951085	0.0212799	9.29448e-06	-0.0098	0.0226	0.6664	19.9756
1295	genus	CandidatusSoleaferrea	rs830149	C	G	0.184647	0.0397237	9.58382e-06	-0.0221	0.039	0.5711	21.6064
1296	genus	CandidatusSoleaferrea	rs9973954	A	G	0.0892075	0.0195401	5.94796e-06	-0.0104	0.0195	0.5946	20.8424
1297	genus	Catenibacterium	rs12404911	C	T	0.140717	0.0304142	2.79891e-06	0.0062	0.024	0.7946	21.4063
1298	genus	Catenibacterium	rs212393	G	A	-0.135254	0.0286209	3.62489e-06	0.0035	0.023	0.8788	22.3323
1299	genus	Catenibacterium	rs73128290	A	G	0.129726	0.0284563	4.29372e-06	-0.0024	0.0202	0.9039	20.7826
1300	genus	Catenibacterium	rs7742829	C	T	0.11411	0.0251099	5.60729e-06	0.0051	0.0187	0.7862	20.6518
1301	genus	ChristensenellaceaeR	rs10461257	A	G	-0.0551969	0.0122069	6.50746e-06	-0.0114	0.0198	0.5635	20.4464
1302	genus	ChristensenellaceaeR	rs17081797	A	G	-0.0904325	0.0204253	3.34031e-06	-0.0004	0.0378	0.9923	19.6025
1303	genus	ChristensenellaceaeR	rs62132810	A	G	-0.0828853	0.0179623	5.66711e-06	-0.0234	0.0268	0.3834	21.2928
1304	genus	ChristensenellaceaeR	rs62190261	A	C	0.0958394	0.0214723	8.74023e-06	-0.0583	0.0333	0.0797793	19.922
1305	genus	ChristensenellaceaeR	rs62467127	C	T	0.114108	0.0251983	3.25362e-06	-0.0055	0.0591	0.9262	20.5066
1306	genus	ChristensenellaceaeR	rs73952017	C	T	-0.0862164	0.0194354	8.45769e-06	0.0261	0.0307	0.3944	19.6786
1307	genus	ChristensenellaceaeR	rs78521377	C	T	0.124992	0.0274797	5.60674e-06	0.0092	0.0541	0.8644	20.689
1308	genus	ChristensenellaceaeR	rs892686	A	G	0.0514099	0.011136	3.96861e-06	-0.0183	0.0187	0.3258	21.3126
1309	genus	ChristensenellaceaeR	rs999354	T	A	0.0580248	0.0117185	7.00695e-07	-0.0161	0.0192	0.4024	24.5178
1310	genus	Clostridiuminnocuumgroup	rs10506058	A	G	0.0997048	0.0221926	8.92443e-06	-0.0284	0.0188	0.1316	20.1844
1311	genus	Clostridiuminnocuumgroup	rs1942371	G	A	-0.157938	0.034187	4.06337e-06	0.0256	0.0284	0.3681	21.3428
1312	genus	Clostridiuminnocuumgroup	rs1948423	T	A	-0.108859	0.023425	3.4941e-06	0.0071	0.0195	0.7146	21.5959
1313	genus	Clostridiuminnocuumgroup	rs40656	C	T	0.142664	0.0311021	8.6152e-06	-0.0129	0.0233	0.578599	21.0403
1314	genus	Clostridiuminnocuumgroup	rs61267978	T	C	0.14708	0.0320875	5.58513e-06	-0.0176	0.0285	0.537	21.0103
1315	genus	Clostridiuminnocuumgroup	rs6577484	G	A	0.160425	0.0360857	8.40602e-06	-0.0149	0.0309	0.629901	19.7639
1316	genus	Clostridiuminnocuumgroup	rs6890185	T	C	0.113424	0.0233137	1.12244e-06	0.0032	0.0198	0.8731	23.6692
1317	genus	Clostridiuminnocuumgroup	rs71564433	T	A	-0.126746	0.0274657	7.8001e-06	0.0266	0.0234	0.2568	21.2955
1318	genus	Clostridiumsensustricto1	rs11264403	G	A	-0.139062	0.0334454	7.75544e-06	0.0209	0.0351	0.5517	17.2878
1319	genus	Clostridiumsensustricto1	rs115807074	A	G	-0.22736	0.0492575	4.31688e-06	-0.0468	0.0903	0.6042	21.305
1320	genus	Clostridiumsensustricto1	rs11586026	A	T	0.110967	0.0250498	8.84988e-06	0.0291	0.0524	0.5782	19.6236
1321	genus	Clostridiumsensustricto1	rs116847295	C	T	0.110021	0.0246032	4.58118e-06	-0.0009	0.0279	0.9751	19.9974
1322	genus	Clostridiumsensustricto1	rs12341505	G	A	0.0810718	0.0180121	4.82174e-06	0.0224	0.0318	0.4823	20.2586
1323	genus	Clostridiumsensustricto1	rs12490337	C	G	-0.0616879	0.0137581	7.49465e-06	-0.0347	0.0233	0.1372	20.104
1324	genus	Clostridiumsensustricto1	rs2795528	G	A	-0.184315	0.0392204	2.7204e-06	-0.0541	0.0409	0.1861	22.0849
1325	genus	Clostridiumsensustricto1	rs2817172	C	T	0.058139	0.0124492	2.76655e-06	0.0061	0.019	0.746299	21.8097
1326	genus	Clostridiumsensustricto1	rs550843	T	C	-0.0783246	0.0169209	2.05071e-06	0.0012	0.0209	0.9523	21.4263
1327	genus	Collinsella	rs10890671	T	C	-0.0537401	0.0118848	6.52136e-06	-0.0088	0.0187	0.637699	20.4461
1328	genus	Collinsella	rs11597285	G	T	-0.0537947	0.0120548	9.37615e-06	-0.0068	0.0189	0.718399	19.9138
1329	genus	Collinsella	rs12921100	A	T	0.0563759	0.0127019	8.2257e-06	0.0182	0.0209	0.3856	19.6992
1330	genus	Collinsella	rs1496626	T	C	-0.0722307	0.01616	6.78175e-06	0.0458	0.0272	0.0919306	19.9783
1331	genus	Collinsella	rs149807560	C	A	-0.104264	0.0235841	7.0987e-06	-0.0295	0.0367	0.4211	19.5448
1332	genus	Collinsella	rs2103510	G	A	0.0786551	0.0168217	2.42474e-06	0.0452	0.0289	0.1172	21.8633
1333	genus	Collinsella	rs2671662	C	G	-0.0567751	0.011945	2.2204e-06	0.0149	0.0187	0.4241	22.5914
1334	genus	Collinsella	rs59414781	C	G	0.0668866	0.0149773	9.14723e-06	-0.0315	0.0274	0.2499	19.944
1335	genus	Collinsella	rs62102630	A	G	-0.0696299	0.0153325	8.30514e-06	0.0455	0.0275	0.0978408	20.6237
1336	genus	Collinsella	rs62448871	C	A	-0.0540309	0.0120324	6.78253e-06	0.039	0.0188	0.03788	20.1641
1337	genus	Collinsella	rs73052258	G	A	0.0930178	0.0202658	1.7158e-06	-0.0336	0.0349	0.3362	21.067
1338	genus	Collinsella	rs75672793	A	G	-0.108908	0.0240522	6.13549e-06	0.0408	0.0441	0.3551	20.5027
1339	genus	Collinsella	rs9541268	C	A	0.09597	0.0197312	8.79419e-07	-0.0357	0.0324	0.27	23.6572
1340	genus	Coprobacter	rs11532348	C	T	-0.103931	0.0226826	5.71184e-06	-0.0216	0.0261	0.4067	20.9942
1341	genus	Coprobacter	rs12684609	T	C	0.100827	0.0220366	6.10177e-06	-0.0141	0.0235	0.5474	20.9345
1342	genus	Coprobacter	rs12996055	A	C	0.0921817	0.0209405	8.07639e-06	0.0146	0.0211	0.4883	19.3783
1343	genus	Coprobacter	rs143662916	C	T	0.253264	0.0540141	3.07252e-06	-0.0815	0.0546	0.1355	21.9853
1344	genus	Coprobacter	rs189356	G	A	0.0781125	0.0171916	6.26291e-06	-0.003	0.0188	0.8737	20.6446
1345	genus	Coprobacter	rs213863	C	T	-0.0887412	0.0188377	2.34883e-06	-0.0108	0.0193	0.5747	22.1918
1346	genus	Coprobacter	rs305411	A	G	0.129218	0.0264518	1.00906e-06	0.0551	0.0306	0.07142	23.8638
1347	genus	Coprobacter	rs3828477	G	T	-0.091218	0.019569	2.88974e-06	0.0132	0.0196	0.5005	21.7281
1348	genus	Coprobacter	rs5011652	G	C	0.0899597	0.020001	5.5105e-06	0.0262	0.0209	0.2096	20.2299
1349	genus	Coprobacter	rs55672356	T	A	-0.193354	0.0413815	2.7369e-06	0.0994	0.0534	0.0627798	21.8321
1350	genus	Coprobacter	rs72821405	T	C	-0.147365	0.0319978	4.7576e-06	0.0442	0.033	0.1808	21.2105
1351	genus	Coprobacter	rs74919520	G	A	0.125703	0.0276296	5.76326e-06	0.0009	0.0299	0.9747	20.6987
1352	genus	Coprobacter	rs76001613	C	G	0.21591	0.0493019	9.12599e-06	-0.019	0.0374	0.611699	19.1788
1353	genus	Coprococcus1	rs1010560	C	A	0.0580232	0.0122722	1.95915e-06	-0.0276	0.021	0.1878	22.3544
1354	genus	Coprococcus1	rs12794898	G	T	0.0903299	0.0197212	4.91531e-06	-0.0589	0.0281	0.0359203	20.9795
1355	genus	Coprococcus1	rs12886051	G	C	-0.0521782	0.0118051	8.00779e-06	-0.0078	0.0203	0.699401	19.5363
1356	genus	Coprococcus1	rs1519491	T	C	0.0499197	0.0113558	8.95283e-06	-0.0138	0.019	0.4671	19.3246
1357	genus	Coprococcus1	rs1576241	A	G	-0.0510343	0.0109535	3.32862e-06	-0.0023	0.0191	0.9056	21.7082
1358	genus	Coprococcus1	rs2907920	A	G	0.0561173	0.0126824	7.65327e-06	-0.0161	0.0207	0.4359	19.5791
1359	genus	Coprococcus1	rs4277593	G	A	-0.0585649	0.0109914	1.13969e-07	-0.0015	0.0189	0.9363	28.3904
1360	genus	Coprococcus1	rs56405618	A	G	-0.08963	0.0186508	1.57195e-06	-0.011	0.0293	0.7085	23.0946
1361	genus	Coprococcus1	rs73031725	T	C	0.167591	0.0355224	1.97917e-06	0.0785	0.0533	0.1407	22.2586
1362	genus	Coprococcus1	rs73167075	T	C	0.0573137	0.0127573	8.56864e-06	0.0105	0.0229	0.647201	20.1836
1363	genus	Coprococcus1	rs74101919	T	C	-0.0718989	0.0144651	1.03291e-06	0.0061	0.0299	0.839	24.7059
1364	genus	Coprococcus1	rs7784490	C	G	-0.0518543	0.0113136	4.55233e-06	0.035	0.0197	0.0760204	21.0072
1365	genus	Coprococcus1	rs946513	C	T	0.205899	0.0460018	8.61855e-06	0.1485	0.0455	0.001093	20.0336
1366	genus	Coprococcus2	rs10070053	A	G	0.0594312	0.0135375	7.64883e-06	-0.0127	0.0188	0.499401	19.273
1367	genus	Coprococcus2	rs10121347	C	G	0.0925805	0.0219459	8.31427e-06	0.0088	0.0291	0.7622	17.7965
1368	genus	Coprococcus2	rs12634070	T	C	0.0736486	0.0164921	9.95104e-06	-0.0207	0.0213	0.3302	19.9423
1369	genus	Coprococcus2	rs1958519	T	A	0.0665288	0.0138558	1.57692e-06	-0.0142	0.0187	0.4472	23.0545
1370	genus	Coprococcus2	rs2482516	C	T	0.0754415	0.0164619	4.72333e-06	-0.0148	0.0223	0.5056	21.0021
1371	genus	Coprococcus2	rs35890118	A	G	-0.066536	0.0147661	8.25962e-06	0.0604	0.0214	0.00468403	20.304
1372	genus	Coprococcus2	rs59936925	A	T	0.117085	0.0233995	9.37545e-07	-0.0355	0.0295	0.2291	25.0376
1373	genus	Coprococcus2	rs61823518	A	C	-0.0955381	0.0215724	6.68258e-06	-0.0025	0.0303	0.9343	19.6135
1374	genus	Coprococcus2	rs6677933	C	T	-0.0804405	0.0164216	1.18501e-06	-0.0118	0.0264	0.6546	23.9948
1375	genus	Coprococcus2	rs6894272	T	C	-0.113458	0.0253003	9.53205e-06	0.0488	0.0285	0.0867601	20.1103
1376	genus	Coprococcus2	rs72680320	T	C	-0.0649382	0.013919	2.27115e-06	0.016	0.0197	0.4174	21.7663
1377	genus	Coprococcus2	rs9426473	A	G	0.0727361	0.0161662	6.30687e-06	-0.0424	0.0212	0.0450796	20.2435
1378	genus	Coprococcus3	rs10810043	A	G	0.0515518	0.0115923	9.27424e-06	-0.0257	0.0198	0.1941	19.7764
1379	genus	Coprococcus3	rs11077359	T	C	-0.0645443	0.0148833	9.63598e-06	0.0372	0.025	0.1376	18.8069
1380	genus	Coprococcus3	rs11080344	C	T	0.0516921	0.0113054	4.78692e-06	-0.0249	0.0187	0.1823	20.9062
1381	genus	Coprococcus3	rs13247359	G	A	0.051211	0.0113031	7.32611e-06	0.008	0.0187	0.6691	20.5273
1382	genus	Coprococcus3	rs13394391	C	T	-0.0709302	0.0150918	2.20317e-06	-0.0182	0.0259	0.4828	22.0892
1383	genus	Coprococcus3	rs178271	T	C	0.145257	0.0294239	7.81088e-07	0.0755	0.0734	0.3033	24.371
1384	genus	Coprococcus3	rs34731438	T	G	-0.0626607	0.0137305	7.70794e-06	-0.0154	0.0214	0.4734	20.8267
1385	genus	Coprococcus3	rs4575475	G	A	0.0619514	0.0137787	7.04284e-06	0.01	0.0222	0.650801	20.2155
1386	genus	Coprococcus3	rs62481985	G	C	-0.0582385	0.0115052	4.1756e-07	-0.0291	0.0189	0.1232	25.623
1387	genus	Coprococcus3	rs6994742	C	T	0.0551306	0.0123929	7.83609e-06	-0.0022	0.0193	0.9107	19.7896
1388	genus	Coprococcus3	rs7521171	G	A	-0.0596434	0.0129279	4.32242e-06	-0.0019	0.0202	0.9235	21.2849
1389	genus	Coprococcus3	rs8100692	T	C	0.0577411	0.0113476	4.16459e-07	-0.0023	0.0187	0.9029	25.8918
1390	genus	DefluviitaleaceaeUCG011	rs112893842	T	C	0.11381	0.0232806	1.44535e-06	-0.0372	0.0326	0.2539	23.8988
1391	genus	DefluviitaleaceaeUCG011	rs12122999	G	T	-0.0827292	0.0181154	4.82584e-06	-0.0016	0.0215	0.9418	20.8555
1392	genus	DefluviitaleaceaeUCG011	rs1582238	T	C	0.0805036	0.0167257	1.56775e-06	0.004	0.0194	0.836	23.1667
1393	genus	DefluviitaleaceaeUCG011	rs28696126	A	T	-0.106503	0.0238473	6.62806e-06	-0.0223	0.0277	0.4217	19.9455
1394	genus	DefluviitaleaceaeUCG011	rs2892880	G	A	0.0817755	0.0181686	6.82881e-06	0.0158	0.0214	0.4607	20.2582
1395	genus	DefluviitaleaceaeUCG011	rs4344384	G	T	0.0715978	0.0156309	4.83238e-06	-0.0164	0.0186	0.3776	20.9812
1396	genus	DefluviitaleaceaeUCG011	rs4677103	A	G	0.0977912	0.0197263	9.59557e-07	0.0548	0.0245	0.0252	24.5758
1397	genus	DefluviitaleaceaeUCG011	rs55658617	T	C	0.174369	0.0362226	2.15292e-06	0.0113	0.0515	0.8266	23.1728
1398	genus	DefluviitaleaceaeUCG011	rs72731813	C	T	-0.147383	0.0293796	4.33116e-07	0.0032	0.0436	0.9418	25.1653
1399	genus	DefluviitaleaceaeUCG011	rs9608282	T	G	0.142939	0.0299793	2.52045e-06	0.0015	0.0518	0.9762	22.7332
1400	genus	DefluviitaleaceaeUCG011	rs9725395	A	G	-0.13834	0.029554	3.51921e-06	-0.058	0.0293	0.0476903	21.9109
1401	genus	Desulfovibrio	rs11160353	T	A	-0.0691756	0.0147285	2.70303e-06	0.0052	0.0189	0.781101	22.0591
1402	genus	Desulfovibrio	rs12031543	T	C	-0.127185	0.0281887	6.54764e-06	0.0137	0.0272	0.6138	20.3573
1403	genus	Desulfovibrio	rs1294544	A	C	0.0688782	0.0153635	7.77587e-06	-0.0059	0.0205	0.772601	20.0995
1404	genus	Desulfovibrio	rs13066142	G	A	0.119141	0.0250891	3.78665e-06	0.019	0.0324	0.558399	22.5502
1405	genus	Desulfovibrio	rs16863365	A	G	0.109402	0.0226964	1.7945e-06	0.0369	0.044	0.4017	23.2349
1406	genus	Desulfovibrio	rs2032031	A	G	-0.0654931	0.0148681	9.14277e-06	0.0106	0.0186	0.569101	19.4035
1407	genus	Desulfovibrio	rs2590913	G	A	0.154496	0.0339396	6.65421e-06	0.0305	0.0426	0.4741	20.7213
1408	genus	Desulfovibrio	rs2853179	C	T	0.0811971	0.0174234	2.42439e-06	-0.0396	0.0222	0.0744801	21.7177
1409	genus	Desulfovibrio	rs4797774	G	A	0.212582	0.0470044	5.64315e-06	-0.0029	0.0464	0.9495	20.4538
1410	genus	Desulfovibrio	rs6580353	T	C	0.0770979	0.0169735	4.93857e-06	-0.0056	0.0234	0.8098	20.632
1411	genus	Desulfovibrio	rs72647089	T	G	-0.106594	0.0239337	8.29763e-06	0.0241	0.0342	0.4806	19.8358
1412	genus	Desulfovibrio	rs7729080	C	A	-0.070287	0.0157691	9.95869e-06	0.013	0.0203	0.5206	19.8671
1413	genus	Dialister	rs10138457	T	C	-0.113054	0.0261933	7.88122e-06	-0.017	0.0317	0.592199	18.6291
1414	genus	Dialister	rs10938938	G	A	-0.0773514	0.0170915	7.37063e-06	0.012	0.0256	0.6391	20.4822
1415	genus	Dialister	rs11071887	T	C	0.0662403	0.0146315	5.91407e-06	0.0246	0.02	0.2172	20.4959
1416	genus	Dialister	rs11166701	G	A	-0.0655301	0.013186	5.50746e-07	-0.0228	0.0186	0.2212	24.6976
1417	genus	Dialister	rs2314294	T	C	0.0865932	0.0193719	8.07899e-06	-0.0269	0.0272	0.3226	19.9813
1418	genus	Dialister	rs2435610	A	C	0.0647131	0.0143314	5.93269e-06	-0.0049	0.0215	0.8188	20.3895
1419	genus	Dialister	rs4747450	C	A	0.0668509	0.0147685	5.83729e-06	0.0205	0.0222	0.3574	20.4899
1420	genus	Dialister	rs4753063	G	A	-0.0596297	0.0130052	4.85684e-06	-0.0243	0.0187	0.1923	21.0229
1421	genus	Dialister	rs517089	T	A	0.076227	0.0170411	5.13634e-06	0.0084	0.0247	0.732799	20.0089
1422	genus	Dialister	rs75416973	A	G	0.0727223	0.016451	9.46091e-06	-0.0461	0.0224	0.0394903	19.5412
1423	genus	Dialister	rs764177	C	A	-0.0601454	0.0135366	9.60772e-06	-0.0575	0.0194	0.00297297	19.7418
1424	genus	Dialister	rs76680460	G	A	-0.161296	0.0364332	8.19213e-06	-0.0871	0.0465	0.0612506	19.5999
1425	genus	Dorea	rs11150408	T	G	0.0488254	0.0109063	7.05777e-06	0.0054	0.0187	0.773701	20.0417
1426	genus	Dorea	rs12216169	T	A	0.0881722	0.0193683	5.33123e-06	0.0223	0.0292	0.4446	20.7243
1427	genus	Dorea	rs12537781	T	C	-0.055544	0.0125223	9.15137e-06	0.0068	0.0217	0.753	19.6746
1428	genus	Dorea	rs13279148	G	A	0.0715309	0.0150878	2.25283e-06	-0.0669	0.0296	0.0239602	22.477
1429	genus	Dorea	rs1899291	C	T	0.0697217	0.0150285	4.56686e-06	0.0271	0.0254	0.2855	21.5232
1430	genus	Dorea	rs3005511	A	G	0.0516127	0.0112852	5.28702e-06	-0.0049	0.0203	0.8105	20.4643
1431	genus	Dorea	rs345219	T	G	-0.0497368	0.0112621	8.8006e-06	0.0308	0.0188	0.1018	19.5038
1432	genus	Dorea	rs3752849	G	A	0.163846	0.036608	7.68057e-06	-0.0438	0.0426	0.3038	20.0318
1433	genus	Dorea	rs4793307	C	T	0.0574165	0.0122472	4.0069e-06	-0.0234	0.0219	0.2851	21.9787
1434	genus	Dorea	rs62503162	A	G	-0.0974091	0.0194379	7.46605e-07	-0.0426	0.046	0.3543	25.1131
1435	genus	Dorea	rs62583469	T	A	-0.0634136	0.0142227	5.77508e-06	0.004	0.027	0.8826	19.8793
1436	genus	Dorea	rs73729431	C	T	-0.13745	0.0299983	3.1674e-06	-0.0613	0.0649	0.3445	20.9941
1437	genus	Dorea	rs78772518	A	C	0.13826	0.0283609	3.38015e-06	0.0147	0.0283	0.6042	23.7657
1438	genus	Eggerthella	rs112205261	T	C	-0.188618	0.0403613	3.34648e-06	0.0243	0.034	0.4748	21.8391
1439	genus	Eggerthella	rs13070736	A	C	-0.121331	0.0272024	7.61915e-06	0.0255	0.0251	0.3088	19.8944
1440	genus	Eggerthella	rs1784446	G	A	0.0907728	0.0198096	5.23136e-06	-0.0011	0.0185	0.9539	20.9972
1441	genus	Eggerthella	rs2223081	G	A	0.102572	0.0221108	3.88889e-06	-0.0299	0.0207	0.1491	21.5203
1442	genus	Eggerthella	rs2240838	A	G	0.0980582	0.0197653	7.36205e-07	0.0351	0.0188	0.0617504	24.6128
1443	genus	Eggerthella	rs3851328	T	G	-0.107774	0.0236527	4.17589e-06	0.034	0.0224	0.1283	20.762
1444	genus	Eggerthella	rs4985746	G	A	0.110522	0.0247653	5.71461e-06	-0.0479	0.0309	0.1215	19.9165
1445	genus	Eggerthella	rs6430926	C	T	0.0879736	0.0197127	8.37122e-06	-0.0013	0.0187	0.9432	19.9164
1446	genus	Eggerthella	rs67490567	T	C	0.108495	0.0245457	8.94216e-06	-0.0416	0.0215	0.05325	19.5374
1447	genus	Eggerthella	rs76663501	C	T	0.175349	0.0378576	4.82574e-06	0.028	0.0421	0.5068	21.4537
1448	genus	Eisenbergiella	rs11027642	C	T	0.129006	0.0284844	4.91871e-06	0.0498	0.0265	0.0598894	20.5118
1449	genus	Eisenbergiella	rs11079158	T	C	0.100627	0.022546	7.34849e-06	-0.0185	0.0226	0.413	19.9199
1450	genus	Eisenbergiella	rs11938607	T	C	0.0978125	0.0216636	8.2182e-06	0.0189	0.0213	0.3743	20.3859
1451	genus	Eisenbergiella	rs12257723	A	C	-0.0952742	0.0211569	8.85121e-06	0.0313	0.0198	0.1139	20.279
1452	genus	Eisenbergiella	rs12278566	T	A	-0.121065	0.0251658	1.65001e-06	-0.0293	0.021	0.1636	23.1427
1453	genus	Eisenbergiella	rs12710729	C	A	0.0893384	0.0199069	9.8441e-06	0.0123	0.0199	0.5378	20.1404
1454	genus	Eisenbergiella	rs13258851	A	G	0.137001	0.0302124	7.74648e-06	0.0171	0.0266	0.5192	20.5626
1455	genus	Eisenbergiella	rs1508033	A	C	0.091546	0.0195787	3.22889e-06	0.0127	0.0202	0.5301	21.8632
1456	genus	Eisenbergiella	rs1553971	T	G	0.120965	0.0263054	5.26837e-06	0.019	0.0223	0.3939	21.1459
1457	genus	Eisenbergiella	rs2683098	C	T	0.107319	0.022515	2.2375e-06	0.0186	0.0226	0.41	22.72
1458	genus	Eisenbergiella	rs3812426	G	A	0.106447	0.0224159	2.71687e-06	0.0074	0.0257	0.772101	22.5505
1459	genus	Eisenbergiella	rs4462860	G	A	0.0939071	0.0201104	4.16221e-06	0.0392	0.019	0.0395904	21.8049
1460	genus	Enterorhabdus	rs10098492	T	C	0.132323	0.0293688	6.40572e-06	0.0326	0.0399	0.4133	20.3001
1461	genus	Enterorhabdus	rs11098863	T	A	-0.0966008	0.0162677	3.05646e-09	-0.0288	0.0186	0.1216	35.2622
1462	genus	Enterorhabdus	rs114731706	T	G	0.182308	0.0382298	2.17342e-06	-0.137	0.0537	0.01073	22.7409
1463	genus	Enterorhabdus	rs2051957	C	T	0.0843291	0.0189864	8.89859e-06	-0.016	0.0233	0.4939	19.7274
1464	genus	Enterorhabdus	rs3017103	A	G	0.0980897	0.0208995	2.94044e-06	-0.0468	0.0236	0.0470804	22.0281
1465	genus	Enterorhabdus	rs73331712	T	C	0.26199	0.055123	4.84923e-06	0.154	0.0467	0.000959599	22.5893
1466	genus	Enterorhabdus	rs77655283	G	A	0.132988	0.0298306	5.88042e-06	0.0159	0.0365	0.663201	19.8747
1467	genus	Enterorhabdus	rs7923280	A	T	0.0860019	0.0169148	5.23856e-07	0.0164	0.0208	0.4289	25.8512
1468	genus	Enterorhabdus	rs9470637	A	T	-0.0755513	0.0166263	5.69624e-06	0.027	0.0186	0.1467	20.6487
1469	genus	Erysipelatoclostridium	rs1434153	G	A	-0.0684526	0.0152443	6.85295e-06	0.0085	0.0188	0.6503	20.1634
1470	genus	Erysipelatoclostridium	rs16936671	C	T	-0.0968026	0.0217883	6.04309e-06	0.0271	0.0269	0.314	19.7391
1471	genus	Erysipelatoclostridium	rs17804233	T	C	-0.0662914	0.0144203	4.58605e-06	0.0133	0.0186	0.4758	21.1332
1472	genus	Erysipelatoclostridium	rs2901723	C	A	0.0641339	0.0144295	8.79469e-06	0.0118	0.0187	0.5269	19.7549
1473	genus	Erysipelatoclostridium	rs340991	A	G	-0.0740482	0.0158891	3.74942e-06	0.0027	0.021	0.8967	21.7184
1474	genus	Erysipelatoclostridium	rs34528142	C	G	-0.0875551	0.0195556	6.12704e-06	-0.0094	0.0231	0.6836	20.0456
1475	genus	Erysipelatoclostridium	rs3804326	A	G	0.14147	0.0336352	9.85273e-06	-0.0189	0.043	0.6595	17.6905
1476	genus	Erysipelatoclostridium	rs45480394	T	G	-0.0687134	0.0151835	7.66155e-06	-0.0144	0.0194	0.4587	20.4804
1477	genus	Erysipelatoclostridium	rs4697572	A	G	-0.0810636	0.0163308	7.5935e-07	-0.0084	0.0232	0.717999	24.6397
1478	genus	Erysipelatoclostridium	rs58236560	G	T	-0.111157	0.0234426	2.1612e-06	-0.0404	0.0287	0.1588	22.4834
1479	genus	Erysipelatoclostridium	rs61806970	C	T	0.142548	0.0320688	9.0941e-06	-0.0006	0.0368	0.9861	19.7586
1480	genus	Erysipelatoclostridium	rs62060367	T	C	-0.0798013	0.0181358	6.70173e-06	-0.016	0.0264	0.5454	19.3619
1481	genus	Erysipelatoclostridium	rs622418	A	G	-0.0668051	0.0143224	3.68156e-06	-0.0007	0.0186	0.9681	21.7563
1482	genus	Erysipelatoclostridium	rs6474512	A	C	0.067015	0.0143201	3.01546e-06	0.0116	0.0191	0.5438	21.9003
1483	genus	Erysipelatoclostridium	rs710230	T	C	0.143381	0.0281514	6.3312e-07	-0.0134	0.0358	0.7074	25.9409
1484	genus	Erysipelatoclostridium	rs7221249	A	G	0.0839861	0.0142741	4.30951e-09	-0.0292	0.0186	0.1166	34.619
1485	genus	Erysipelatoclostridium	rs9590927	G	A	-0.0646003	0.0143479	6.39042e-06	0.0105	0.0186	0.5722	20.2717
1486	genus	ErysipelotrichaceaeUCG003	rs10164067	T	G	-0.10326	0.0212405	1.13086e-06	0.0619	0.0418	0.1382	23.6339
1487	genus	ErysipelotrichaceaeUCG003	rs11666127	A	G	-0.0719187	0.0161371	7.90414e-06	0.0128	0.0244	0.5997	19.8626
1488	genus	ErysipelotrichaceaeUCG003	rs11994308	C	T	0.115417	0.0242503	1.32563e-06	0.0056	0.0326	0.8627	22.6522
1489	genus	ErysipelotrichaceaeUCG003	rs12251396	A	G	-0.0705399	0.0158766	9.51839e-06	-0.0097	0.0257	0.704901	19.7404
1490	genus	ErysipelotrichaceaeUCG003	rs17798136	G	A	0.158818	0.0347674	3.23598e-06	-0.0524	0.0378	0.1655	20.8666
1491	genus	ErysipelotrichaceaeUCG003	rs214586	T	C	-0.106455	0.024038	8.50147e-06	0.0707	0.03	0.0182201	19.6124
1492	genus	ErysipelotrichaceaeUCG003	rs2302840	T	C	-0.0871966	0.017687	1.29329e-06	-0.0231	0.0248	0.3513	24.3046
1493	genus	ErysipelotrichaceaeUCG003	rs28568391	A	G	-0.0583911	0.0118741	6.41953e-07	0.002	0.0187	0.9167	24.1822
1494	genus	ErysipelotrichaceaeUCG003	rs4758231	G	T	-0.0551754	0.0122047	6.54912e-06	-0.021	0.0207	0.3094	20.438
1495	genus	ErysipelotrichaceaeUCG003	rs59068084	T	G	0.0564772	0.0120224	3.11742e-06	-0.0265	0.019	0.1649	22.0681
1496	genus	ErysipelotrichaceaeUCG003	rs62403464	T	C	-0.0731743	0.0156516	3.43738e-06	-0.0231	0.024	0.3368	21.8576
1497	genus	ErysipelotrichaceaeUCG003	rs6875357	C	T	0.165673	0.0353831	6.69637e-06	0.0576	0.0481	0.2312	21.9237
1498	genus	ErysipelotrichaceaeUCG003	rs73074432	C	T	0.072154	0.0164378	9.9902e-06	-0.0506	0.0297	0.0886298	19.2679
1499	genus	ErysipelotrichaceaeUCG003	rs74988980	G	A	-0.133141	0.0348574	8.64276e-06	-0.0361	0.0463	0.4361	14.5893
1500	genus	ErysipelotrichaceaeUCG003	rs75949021	T	C	-0.169667	0.0374238	3.57507e-06	-0.0588	0.0476	0.2168	20.5541
1501	genus	ErysipelotrichaceaeUCG003	rs76502207	T	C	0.144844	0.0289929	6.41121e-07	0.0539	0.0476	0.2569	24.9583
1502	genus	ErysipelotrichaceaeUCG003	rs79396538	C	G	0.0848148	0.0191146	8.63479e-06	-0.0732	0.0406	0.0714299	19.6884
1503	genus	ErysipelotrichaceaeUCG003	rs8053479	A	G	-0.0838212	0.0186509	5.83413e-06	-0.0078	0.0292	0.7902	20.198
1504	genus	Escherichia	rs112767262	T	C	0.0732963	0.0163589	8.20636e-06	0.0573	0.0224	0.0106699	20.0751
1505	genus	Escherichia	rs113127095	A	G	0.151009	0.0323434	3.33349e-06	0.045	0.0466	0.3348	21.799
1506	genus	Escherichia	rs113513883	A	G	0.172283	0.038041	5.27716e-06	-0.0339	0.0525	0.5185	20.5108
1507	genus	Escherichia	rs1154904	A	G	-0.0613376	0.0130644	3.03751e-06	0.0021	0.0185	0.9102	22.0431
1508	genus	Escherichia	rs11706043	T	A	0.075657	0.0164155	5.87272e-06	0.0119	0.0225	0.5985	21.2417
1509	genus	Escherichia	rs117092367	A	T	0.117362	0.0264533	9.65021e-06	-0.0135	0.0375	0.719701	19.6831
1510	genus	Escherichia	rs118526	C	A	-0.0594401	0.013598	7.99566e-06	0.0118	0.0204	0.560899	19.1077
1511	genus	Escherichia	rs2267739	G	C	0.115505	0.0237628	1.42478e-06	-0.0135	0.0295	0.6481	23.6271
1512	genus	Escherichia	rs2798105	A	G	-0.100851	0.0222045	8.24501e-06	-0.016	0.0312	0.6086	20.6289
1513	genus	Escherichia	rs35555519	C	G	0.101976	0.0222883	4.92332e-06	-0.0077	0.0314	0.8055	20.9335
1514	genus	Escherichia	rs4731451	G	A	-0.0609885	0.0135157	7.4731e-06	0.0002	0.02	0.9909	20.3619
1515	genus	Escherichia	rs57024273	T	C	0.0626172	0.0139919	9.70464e-06	0.0353	0.0213	0.0973509	20.028
1516	genus	Escherichia	rs592299	T	C	-0.0592004	0.0129486	4.76927e-06	0.0375	0.0187	0.0449304	20.9026
1517	genus	Escherichia	rs73208162	A	G	-0.119296	0.024839	2.19391e-06	-0.0358	0.0526	0.4956	23.0665
1518	genus	Escherichia	rs7502686	G	C	-0.136384	0.0302576	5.90386e-06	-0.0141	0.0384	0.713801	20.3168
1519	genus	Eubacteriumbrachygroup	rs112617308	T	C	-0.170873	0.0362844	2.38033e-06	-0.1049	0.0322	0.001136	22.1773
1520	genus	Eubacteriumbrachygroup	rs12151423	A	G	0.101329	0.0227324	9.2705e-06	0.0396	0.0186	0.0327899	19.8688
1521	genus	Eubacteriumbrachygroup	rs13139592	T	C	-0.145997	0.0327192	7.96753e-06	-0.0205	0.0275	0.4563	19.9104
1522	genus	Eubacteriumbrachygroup	rs1384962	A	G	0.120888	0.0266264	6.99292e-06	0.0231	0.02	0.2479	20.6131
1523	genus	Eubacteriumbrachygroup	rs2913110	C	T	0.105143	0.022942	4.55806e-06	-0.0206	0.0195	0.2886	21.0039
1524	genus	Eubacteriumbrachygroup	rs4862235	G	A	0.104806	0.0225751	3.73143e-06	0.0107	0.0187	0.567	21.5533
1525	genus	Eubacteriumbrachygroup	rs62348779	T	C	-0.201481	0.043286	3.78122e-06	-0.0007	0.0351	0.9831	21.6656
1526	genus	Eubacteriumbrachygroup	rs6591893	G	A	0.108225	0.0240319	7.34344e-06	-0.0141	0.0195	0.47	20.2807
1527	genus	Eubacteriumbrachygroup	rs720439	A	G	-0.111927	0.0251252	7.02827e-06	-0.0041	0.0216	0.8479	19.8449
1528	genus	Eubacteriumbrachygroup	rs73199919	T	C	-0.236717	0.0531335	8.15524e-06	-0.0562	0.0431	0.1923	19.8482
1529	genus	Eubacteriumbrachygroup	rs9613196	T	A	-0.238718	0.0528561	4.98786e-06	0.0142	0.0469	0.7618	20.3977
1530	genus	Eubacteriumcoprostanoligenesgroup	rs10444197	A	G	-0.0505823	0.0113455	5.98464e-06	-0.0112	0.0195	0.5644	19.8768
1531	genus	Eubacteriumcoprostanoligenesgroup	rs11052069	T	C	0.0477832	0.0107833	9.37949e-06	-0.0003	0.0187	0.9865	19.6356
1532	genus	Eubacteriumcoprostanoligenesgroup	rs11720857	C	T	0.0630776	0.0144485	9.26255e-06	-0.0386	0.0245	0.1149	19.0592
1533	genus	Eubacteriumcoprostanoligenesgroup	rs12906958	C	T	-0.0533159	0.0115935	4.34803e-06	0.0058	0.0205	0.775001	21.1488
1534	genus	Eubacteriumcoprostanoligenesgroup	rs17159861	C	T	0.0962228	0.0168388	1.03787e-08	-0.0367	0.0304	0.2271	32.6537
1535	genus	Eubacteriumcoprostanoligenesgroup	rs2644213	G	A	0.0538845	0.0121245	9.85638e-06	-0.0085	0.0202	0.674	19.7517
1536	genus	Eubacteriumcoprostanoligenesgroup	rs4076415	T	G	0.0515152	0.0110294	1.98974e-06	0.0209	0.0193	0.2781	21.8155
1537	genus	Eubacteriumcoprostanoligenesgroup	rs62024432	C	T	-0.0769698	0.0172101	7.50207e-06	-0.0206	0.0313	0.5114	20.0019
1538	genus	Eubacteriumcoprostanoligenesgroup	rs6762473	C	A	0.0521584	0.0112353	4.26113e-06	-0.012	0.0196	0.5412	21.5517
1539	genus	Eubacteriumcoprostanoligenesgroup	rs73109678	G	A	-0.0796956	0.0172275	3.66339e-06	0.0167	0.0339	0.623	21.4005
1540	genus	Eubacteriumcoprostanoligenesgroup	rs76898927	G	A	0.123055	0.0266375	4.78979e-06	-0.0253	0.0411	0.537901	21.3409
1541	genus	Eubacteriumcoprostanoligenesgroup	rs79895140	T	C	-0.0641017	0.0141153	8.61816e-06	-0.0233	0.0298	0.4329	20.6234
1542	genus	Eubacteriumcoprostanoligenesgroup	rs9648214	T	C	-0.0828719	0.016431	2.5203e-07	-0.0295	0.0331	0.3721	25.4383
1543	genus	Eubacteriumeligensgroup	rs158115	G	C	0.0915271	0.0190611	9.74185e-06	0.0378	0.0278	0.1732	23.057
1544	genus	Eubacteriumeligensgroup	rs182318	G	A	-0.0824941	0.0195615	8.39837e-06	0.0209	0.0343	0.5429	17.7845
1545	genus	Eubacteriumeligensgroup	rs2200429	A	G	-0.0888825	0.0198479	5.29721e-06	0.0858	0.0311	0.00577205	20.0541
1546	genus	Eubacteriumeligensgroup	rs265534	T	G	-0.0563756	0.0120127	2.26758e-06	-0.0115	0.0187	0.5387	22.0242
1547	genus	Eubacteriumeligensgroup	rs4583233	A	C	0.0670205	0.0128122	2.83852e-07	0.0202	0.0207	0.3288	27.3633
1548	genus	Eubacteriumeligensgroup	rs4888188	T	G	-0.053328	0.0119126	7.74138e-06	-0.0097	0.0188	0.606001	20.0401
1549	genus	Eubacteriumeligensgroup	rs56080211	C	T	0.123093	0.0282743	9.1429e-06	0.0812	0.035	0.0204998	18.9531
1550	genus	Eubacteriumeligensgroup	rs6923695	T	G	0.103268	0.0229525	4.87406e-06	0.0269	0.0373	0.4704	20.2428
1551	genus	Eubacteriumeligensgroup	rs72839198	C	G	0.155659	0.0375612	3.13914e-06	0.0433	0.0322	0.1789	17.1739
1552	genus	Eubacteriumeligensgroup	rs74606150	C	G	-0.196454	0.042565	4.24506e-06	-0.05	0.0471	0.2886	21.3018
1553	genus	Eubacteriumfissicatenagroup	rs10147907	T	G	0.172263	0.039601	8.27246e-06	0.0348	0.0353	0.3245	18.9222
1554	genus	Eubacteriumfissicatenagroup	rs11818408	G	A	0.10585	0.0237114	8.20015e-06	-0.0138	0.019	0.4686	19.9283
1555	genus	Eubacteriumfissicatenagroup	rs11876297	T	C	0.131469	0.0281712	2.66556e-06	-0.041	0.021	0.0509601	21.779
1556	genus	Eubacteriumfissicatenagroup	rs151257695	A	G	0.20951	0.0454847	3.09681e-06	-0.0089	0.0361	0.8046	21.2167
1557	genus	Eubacteriumfissicatenagroup	rs1768152	T	C	0.139489	0.0316186	8.70054e-06	-0.0679	0.0303	0.0252	19.4622
1558	genus	Eubacteriumfissicatenagroup	rs2733072	G	A	0.109644	0.0228306	1.49089e-06	-0.0011	0.0186	0.9516	23.0641
1559	genus	Eubacteriumfissicatenagroup	rs3771393	C	T	0.130842	0.0266671	7.37909e-07	-0.0139	0.0234	0.552901	24.0738
1560	genus	Eubacteriumfissicatenagroup	rs6934739	A	G	0.111463	0.0252788	9.75326e-06	0.0079	0.0197	0.6888	19.4425
1561	genus	Eubacteriumfissicatenagroup	rs7104872	G	A	0.138612	0.0291906	2.7315e-06	0.0437	0.0296	0.1398	22.5484
1562	genus	Eubacteriumhalliigroup	rs10501370	C	T	-0.115589	0.0252489	5.41918e-06	0.0255	0.0385	0.5072	20.9579
1563	genus	Eubacteriumhalliigroup	rs10798999	C	T	0.0601661	0.0126752	2.60558e-06	0.0218	0.021	0.2981	22.5315
1564	genus	Eubacteriumhalliigroup	rs10808115	A	C	-0.0504747	0.0109922	4.42448e-06	0.0051	0.0186	0.7855	21.0851
1565	genus	Eubacteriumhalliigroup	rs117748144	T	C	-0.126582	0.028712	7.86002e-06	-0.0422	0.0426	0.322	19.4365
1566	genus	Eubacteriumhalliigroup	rs13116360	T	C	0.154124	0.0297185	2.94487e-07	0.0353	0.0378	0.3513	26.896
1567	genus	Eubacteriumhalliigroup	rs17074066	T	C	-0.0813986	0.0189272	9.34905e-06	-0.0597	0.0653	0.3609	18.4952
1568	genus	Eubacteriumhalliigroup	rs17474256	G	A	0.0810805	0.0184573	9.45445e-06	0.0163	0.0315	0.6037	19.2973
1569	genus	Eubacteriumhalliigroup	rs281379	A	G	-0.0499523	0.0112153	9.32796e-06	0.019	0.0189	0.3132	19.8377
1570	genus	Eubacteriumhalliigroup	rs28584818	A	G	0.126115	0.0268627	4.43235e-06	-0.0259	0.0344	0.4514	22.0412
1571	genus	Eubacteriumhalliigroup	rs60254196	A	G	-0.0522832	0.0111865	2.69672e-06	0.012	0.0187	0.5206	21.8442
1572	genus	Eubacteriumhalliigroup	rs630939	C	T	-0.0508914	0.0114352	9.15759e-06	0.0007	0.0188	0.9724	19.8062
1573	genus	Eubacteriumhalliigroup	rs6550770	T	C	-0.198087	0.0443545	4.823e-06	-0.0247	0.0467	0.5968	19.9452
1574	genus	Eubacteriumhalliigroup	rs74018587	C	T	0.208943	0.043822	3.70257e-06	0.0507	0.0471	0.2822	22.7337
1575	genus	Eubacteriumhalliigroup	rs78056098	G	T	-0.0507411	0.0113758	8.28818e-06	-0.0237	0.0194	0.2213	19.8955
1576	genus	Eubacteriumhalliigroup	rs949971	T	G	-0.0540164	0.0116101	3.29002e-06	0.0305	0.0198	0.1231	21.6462
1577	genus	Eubacteriumnodatumgroup	rs10263623	C	T	0.193496	0.0439023	8.90706e-06	-0.0061	0.048	0.8983	19.4253
1578	genus	Eubacteriumnodatumgroup	rs10458299	T	C	-0.187753	0.041969	8.36714e-06	-0.0488	0.0355	0.1695	20.0131
1579	genus	Eubacteriumnodatumgroup	rs11006576	A	G	-0.110167	0.024593	7.98664e-06	-0.0007	0.0188	0.9716	20.067
1580	genus	Eubacteriumnodatumgroup	rs113893692	C	T	-0.185107	0.0403573	5.75702e-06	-0.0083	0.0284	0.770501	21.0379
1581	genus	Eubacteriumnodatumgroup	rs34297067	A	G	-0.186907	0.0341475	6.59784e-08	-0.015	0.0262	0.5673	29.9593
1582	genus	Eubacteriumnodatumgroup	rs61841040	G	T	0.160621	0.0341609	3.56141e-06	0.0026	0.0234	0.9121	22.1078
1583	genus	Eubacteriumnodatumgroup	rs6818880	A	G	-0.110081	0.0245964	7.8254e-06	-0.0221	0.0187	0.2374	20.0298
1584	genus	Eubacteriumnodatumgroup	rs77910827	C	T	0.201788	0.0413568	9.05381e-07	-0.0208	0.03	0.4883	23.8066
1585	genus	Eubacteriumnodatumgroup	rs7827125	C	T	0.1223	0.0271331	7.17355e-06	-0.0149	0.0207	0.4708	20.3166
1586	genus	Eubacteriumnodatumgroup	rs7880204	T	C	-0.125454	0.0275303	6.83884e-06	0.0315	0.0215	0.1439	20.7656
1587	genus	Eubacteriumnodatumgroup	rs9425984	T	C	-0.130234	0.0292347	7.20681e-06	0.0161	0.0225	0.4738	19.845
1588	genus	Eubacteriumoxidoreducensgroup	rs12129908	C	A	0.0893273	0.0198333	5.79516e-06	-0.0148	0.0189	0.4338	20.2852
1589	genus	Eubacteriumoxidoreducensgroup	rs12423772	G	T	0.14098	0.0295029	2.62925e-06	-0.0249	0.0267	0.3506	22.8341
1590	genus	Eubacteriumoxidoreducensgroup	rs1425962	G	C	0.0906104	0.0200612	7.32284e-06	0.0307	0.0191	0.1091	20.4005
1591	genus	Eubacteriumoxidoreducensgroup	rs2973294	G	T	0.0923559	0.0195439	2.38836e-06	0.0044	0.0188	0.814	22.331
1592	genus	Eubacteriumoxidoreducensgroup	rs34561138	G	A	0.216145	0.045992	2.51163e-06	0.0143	0.0486	0.7683	22.0865
1593	genus	Eubacteriumoxidoreducensgroup	rs440215	C	T	0.0932766	0.0195294	1.65407e-06	-0.0173	0.0187	0.3554	22.8122
1594	genus	Eubacteriumrectalegroup	rs10248854	C	A	-0.0527827	0.0113464	4.20676e-06	0.0224	0.019	0.2369	21.6407
1595	genus	Eubacteriumrectalegroup	rs10797540	A	G	0.0503179	0.0108389	3.53384e-06	-0.014	0.0187	0.455	21.5512
1596	genus	Eubacteriumrectalegroup	rs10892089	C	G	-0.0635522	0.0140072	6.21821e-06	0.0123	0.0239	0.608001	20.5852
1597	genus	Eubacteriumrectalegroup	rs117151453	G	C	-0.113141	0.0243541	1.84432e-06	0.0369	0.0298	0.2145	21.582
1598	genus	Eubacteriumrectalegroup	rs143694765	T	C	0.0870025	0.019779	9.75369e-06	0.005	0.0307	0.8713	19.3489
1599	genus	Eubacteriumrectalegroup	rs16960159	C	G	-0.156596	0.0336234	4.10132e-06	0.0511	0.0317	0.1066	21.6909
1600	genus	Eubacteriumrectalegroup	rs2884897	A	G	-0.129364	0.0289021	6.44426e-06	0.0852	0.0509	0.0938404	20.034
1601	genus	Eubacteriumrectalegroup	rs314726	T	C	0.0528824	0.0109486	1.37967e-06	0.0173	0.0187	0.3554	23.3293
1602	genus	Eubacteriumrectalegroup	rs35398954	A	G	-0.0901402	0.0174602	5.39945e-07	0.023	0.0253	0.3643	26.6526
1603	genus	Eubacteriumrectalegroup	rs3980709	A	T	-0.0622701	0.0140572	6.85524e-06	0.0539	0.0244	0.0274202	19.623
1604	genus	Eubacteriumrectalegroup	rs58498416	C	T	-0.0517316	0.0118196	9.6842e-06	0.0093	0.0194	0.6312	19.1559
1605	genus	Eubacteriumrectalegroup	rs59427698	A	G	-0.0576035	0.0130853	5.36906e-06	0.0004	0.0238	0.9877	19.3789
1606	genus	Eubacteriumrectalegroup	rs62547233	A	G	0.0536319	0.0120201	9.8982e-06	0.0475	0.0205	0.0207	19.9082
1607	genus	Eubacteriumruminantiumgroup	rs10131724	A	C	-0.199832	0.0414577	2.38663e-06	0.0497	0.0314	0.113	23.2338
1608	genus	Eubacteriumruminantiumgroup	rs10923018	G	A	0.0726438	0.0160924	6.79541e-06	0.0156	0.0188	0.4051	20.3777
1609	genus	Eubacteriumruminantiumgroup	rs112375806	T	A	0.143141	0.0293757	5.82166e-06	-0.0355	0.0271	0.1905	23.7438
1610	genus	Eubacteriumruminantiumgroup	rs11637981	G	T	-0.073258	0.0160888	5.43671e-06	-0.0349	0.0187	0.0613098	20.733
1611	genus	Eubacteriumruminantiumgroup	rs13025464	T	C	-0.0737077	0.0163786	6.96842e-06	-0.0198	0.019	0.2965	20.2523
1612	genus	Eubacteriumruminantiumgroup	rs139749	C	T	-0.0845439	0.0171791	8.58845e-07	0.0343	0.0197	0.08107	24.2195
1613	genus	Eubacteriumruminantiumgroup	rs16891896	G	A	-0.174787	0.0390573	2.3812e-06	0.0398	0.0332	0.2299	20.0269
1614	genus	Eubacteriumruminantiumgroup	rs17519472	C	T	0.107804	0.0233984	4.70356e-06	0.037	0.0267	0.165	21.2275
1615	genus	Eubacteriumruminantiumgroup	rs209813	G	A	-0.103488	0.0236391	9.23146e-06	0.0343	0.0264	0.193	19.1655
1616	genus	Eubacteriumruminantiumgroup	rs2116427	A	G	0.0911461	0.0182353	4.67364e-07	0.0304	0.0213	0.1532	24.9833
1617	genus	Eubacteriumruminantiumgroup	rs2229917	A	G	0.153538	0.0323922	2.15894e-06	-0.0604	0.0464	0.1929	22.4673
1618	genus	Eubacteriumruminantiumgroup	rs2418654	C	T	-0.0748879	0.0165852	6.17247e-06	0.0026	0.019	0.893	20.3884
1619	genus	Eubacteriumruminantiumgroup	rs2817174	C	T	-0.0734306	0.0163687	7.8696e-06	0.0106	0.019	0.578801	20.1246
1620	genus	Eubacteriumruminantiumgroup	rs57340348	T	C	-0.0979429	0.0212166	4.93278e-06	-0.0273	0.0233	0.2411	21.3106
1621	genus	Eubacteriumruminantiumgroup	rs606117	A	G	0.0833243	0.018056	4.81639e-06	0.0061	0.0209	0.7704	21.2961
1622	genus	Eubacteriumruminantiumgroup	rs6676699	G	T	-0.0888124	0.0196447	6.37979e-06	0.0223	0.0203	0.2724	20.4388
1623	genus	Eubacteriumruminantiumgroup	rs7000472	A	G	-0.0762282	0.016523	4.06848e-06	0.0151	0.0189	0.425	21.284
1624	genus	Eubacteriumruminantiumgroup	rs72836424	C	T	-0.139825	0.030069	2.62125e-06	0.0278	0.0297	0.3496	21.6237
1625	genus	Eubacteriumruminantiumgroup	rs73139629	A	C	-0.115098	0.0247909	5.36199e-06	-0.0237	0.0323	0.463	21.555
1626	genus	Eubacteriumventriosumgroup	rs11617697	A	G	-0.143349	0.0286241	7.21757e-07	-0.0236	0.041	0.564	25.0798
1627	genus	Eubacteriumventriosumgroup	rs12964517	G	A	0.0587198	0.0123453	2.07499e-06	-0.0296	0.0206	0.151	22.6237
1628	genus	Eubacteriumventriosumgroup	rs13082419	C	T	-0.0715522	0.016137	9.55987e-06	0.0161	0.0298	0.5883	19.6608
1629	genus	Eubacteriumventriosumgroup	rs16884680	G	T	-0.0906428	0.0191909	1.73969e-06	-0.0228	0.0305	0.4547	22.3088
1630	genus	Eubacteriumventriosumgroup	rs35179274	C	T	-0.0627263	0.013786	5.75792e-06	0.0142	0.0242	0.5559	20.7026
1631	genus	Eubacteriumventriosumgroup	rs3809430	T	C	-0.0548171	0.0118426	3.55317e-06	0.0444	0.0201	0.0273602	21.426
1632	genus	Eubacteriumventriosumgroup	rs57199565	T	C	0.0783394	0.0160257	7.97037e-07	-0.0347	0.0244	0.1546	23.8961
1633	genus	Eubacteriumventriosumgroup	rs6048195	A	T	-0.0603594	0.011658	2.50324e-07	0.0092	0.0194	0.637699	26.8067
1634	genus	Eubacteriumventriosumgroup	rs66746423	C	T	0.0751501	0.0164978	6.11142e-06	0.0402	0.0258	0.1196	20.7494
1635	genus	Eubacteriumventriosumgroup	rs6704822	A	G	0.0739179	0.0166705	6.6223e-06	-0.0186	0.0276	0.499401	19.6609
1636	genus	Eubacteriumventriosumgroup	rs72783037	C	A	0.0658926	0.0143747	6.54762e-06	0.0246	0.0229	0.2845	21.0124
1637	genus	Eubacteriumventriosumgroup	rs73615400	T	C	-0.0956303	0.0193428	9.53613e-07	0.0219	0.0316	0.487401	24.443
1638	genus	Eubacteriumventriosumgroup	rs73849225	T	C	0.0975711	0.0224388	5.20909e-06	0.0065	0.0337	0.8469	18.9079
1639	genus	Eubacteriumventriosumgroup	rs78250280	G	A	0.0749762	0.0164404	3.35791e-06	-0.0264	0.0268	0.3235	20.7979
1640	genus	Eubacteriumventriosumgroup	rs876734	C	T	-0.0618696	0.0132532	2.88908e-06	0.0146	0.0208	0.4813	21.7927
1641	genus	Eubacteriumventriosumgroup	rs9316536	T	G	-0.0817111	0.0183121	7.83519e-06	0.0091	0.0267	0.734401	19.9107
1642	genus	Eubacteriumxylanophilumgroup	rs10140184	A	C	0.0576795	0.012599	4.95862e-06	-0.02	0.019	0.2924	20.959
1643	genus	Eubacteriumxylanophilumgroup	rs10917203	A	C	0.0612633	0.0130917	3.15155e-06	-0.0174	0.0191	0.3616	21.8983
1644	genus	Eubacteriumxylanophilumgroup	rs112176119	C	T	-0.113455	0.0245762	3.32766e-06	0.0024	0.0324	0.9421	21.3119
1645	genus	Eubacteriumxylanophilumgroup	rs12980122	C	G	-0.108274	0.0238257	5.01935e-06	0.0002	0.0357	0.9963	20.6516
1646	genus	Eubacteriumxylanophilumgroup	rs13239072	G	A	0.0687427	0.0142728	1.81783e-06	0.0062	0.0208	0.7647	23.1971
1647	genus	Eubacteriumxylanophilumgroup	rs17830032	G	A	-0.160597	0.0310515	2.38893e-07	0.0143	0.0342	0.6767	26.7494
1648	genus	Eubacteriumxylanophilumgroup	rs1999224	G	T	-0.0949051	0.0203503	3.75492e-06	0.0273	0.0313	0.3832	21.749
1649	genus	Eubacteriumxylanophilumgroup	rs2012708	A	G	0.0573202	0.0126905	6.5254e-06	-0.0502	0.0195	0.0101899	20.4013
1650	genus	Eubacteriumxylanophilumgroup	rs2213117	T	G	0.0877797	0.0189012	4.21329e-06	0.0251	0.0255	0.3238	21.5679
1651	genus	Eubacteriumxylanophilumgroup	rs4654122	C	G	0.0553508	0.0123588	7.19609e-06	-0.0233	0.0186	0.211	20.0584
1652	genus	Eubacteriumxylanophilumgroup	rs75586835	A	G	-0.114498	0.0263455	9.38708e-06	0.0055	0.0362	0.8784	18.8878
1653	genus	Eubacteriumxylanophilumgroup	rs79582700	C	G	-0.0951677	0.0199969	2.40981e-06	0.0531	0.0284	0.0609495	22.6492
1654	genus	Faecalibacterium	rs10927394	G	T	-0.232262	0.0512364	7.01885e-06	-0.0151	0.067	0.8215	20.5494
1655	genus	Faecalibacterium	rs114946999	C	T	-0.0861565	0.01896	5.69574e-06	-0.036	0.028	0.1975	20.6489
1656	genus	Faecalibacterium	rs11776390	T	C	-0.078354	0.017183	6.39675e-06	-0.002	0.0375	0.9568	20.7932
1657	genus	Faecalibacterium	rs12320842	C	G	0.094833	0.0163962	7.56951e-09	-0.0171	0.0274	0.5334	33.4527
1658	genus	Faecalibacterium	rs1271565	C	T	-0.0576251	0.0119649	1.30169e-06	0.0164	0.0211	0.4366	23.1955
1659	genus	Faecalibacterium	rs12753492	A	C	0.0641305	0.0149933	8.80273e-06	0.035	0.0296	0.2373	18.295
1660	genus	Faecalibacterium	rs2835874	T	C	-0.0866356	0.0196496	7.54405e-06	0.057	0.0502	0.2568	19.4396
1661	genus	Faecalibacterium	rs28376661	C	G	0.0504817	0.0109368	3.66454e-06	-0.0038	0.0203	0.8499	21.3053
1662	genus	Faecalibacterium	rs61875484	C	G	0.0817953	0.018369	9.18015e-06	-0.0445	0.0319	0.1634	19.8282
1663	genus	Faecalibacterium	rs6910935	A	G	0.134864	0.0277032	1.37848e-06	-0.0233	0.0389	0.5495	23.6991
1664	genus	Faecalibacterium	rs75499067	C	T	0.227585	0.0465522	1.76448e-06	-0.0493	0.0353	0.1629	23.9004
1665	genus	Faecalibacterium	rs79656633	T	C	0.145631	0.0323019	8.13557e-06	0.0146	0.031	0.6383	20.3259
1666	genus	Faecalibacterium	rs9536330	T	C	-0.048317	0.010797	5.33258e-06	0.0236	0.0186	0.2058	20.0259
1667	genus	FamilyXIIIAD3011group	rs11126423	C	T	0.0904399	0.0196301	5.91249e-06	0.0934	0.0327	0.00427504	21.2263
1668	genus	FamilyXIIIAD3011group	rs11736617	G	A	-0.0759493	0.0172101	9.02048e-06	-0.044	0.0408	0.2815	19.4752
1669	genus	FamilyXIIIAD3011group	rs12812672	T	C	-0.096065	0.020828	2.55807e-06	0.0687	0.036	0.0561306	21.2733
1670	genus	FamilyXIIIAD3011group	rs12911842	A	T	-0.0811976	0.0183335	6.90824e-06	0.0274	0.0333	0.4102	19.6153
1671	genus	FamilyXIIIAD3011group	rs149302	T	C	-0.0645635	0.0143225	7.4818e-06	0.0302	0.022	0.1704	20.3206
1672	genus	FamilyXIIIAD3011group	rs16840310	A	G	-0.0608052	0.0122149	6.75113e-07	0.0353	0.0189	0.0615701	24.78
1673	genus	FamilyXIIIAD3011group	rs16940167	C	T	0.0732552	0.0159898	3.90837e-06	0.0409	0.0236	0.0828705	20.9889
1674	genus	FamilyXIIIAD3011group	rs17156849	G	A	-0.112891	0.0245292	4.19171e-06	0.0015	0.0391	0.9691	21.1812
1675	genus	FamilyXIIIAD3011group	rs62029761	A	G	0.128753	0.0276002	3.89083e-06	0.0283	0.0416	0.4953	21.7616
1676	genus	FamilyXIIIAD3011group	rs62200412	C	T	-0.0800851	0.0163834	5.80219e-07	-0.0171	0.0214	0.4235	23.8943
1677	genus	FamilyXIIIAD3011group	rs72730932	C	A	-0.0899559	0.0177107	6.88766e-07	-0.0199	0.0318	0.5325	25.7982
1678	genus	FamilyXIIIAD3011group	rs739451	C	T	0.0649589	0.0147534	7.8781e-06	-0.0056	0.0228	0.805	19.3862
1679	genus	FamilyXIIIAD3011group	rs9276029	A	G	-0.0811384	0.0185669	8.92766e-06	0.0259	0.025	0.3008	19.0975
1680	genus	FamilyXIIIAD3011group	rs9837139	A	G	0.10752	0.0240482	8.70808e-06	0.032	0.0333	0.337	19.9901
1681	genus	FamilyXIIIAD3011group	rs9852893	C	G	0.0657834	0.0129056	3.87539e-07	-0.0246	0.0208	0.2368	25.9821
1682	genus	FamilyXIIIUCG001	rs112362903	A	G	-0.149047	0.0333271	7.8777e-06	0.0001	0.051	0.9991	20.001
1683	genus	FamilyXIIIUCG001	rs116979587	T	A	-0.121679	0.0260821	3.04638e-06	-0.0124	0.0436	0.776699	21.7644
1684	genus	FamilyXIIIUCG001	rs12049454	T	C	-0.0647298	0.0134065	1.17378e-06	-0.008	0.0191	0.6766	23.3118
1685	genus	FamilyXIIIUCG001	rs1426266	T	C	-0.0665521	0.0137151	1.24935e-06	0.0175	0.0209	0.4023	23.5466
1686	genus	FamilyXIIIUCG001	rs2276529	C	G	-0.0759406	0.0165099	5.35677e-06	0.0218	0.0232	0.3478	21.1572
1687	genus	FamilyXIIIUCG001	rs3842897	G	A	-0.112639	0.0242751	5.19705e-06	-0.0334	0.0328	0.3087	21.5307
1688	genus	FamilyXIIIUCG001	rs62414802	C	T	-0.0611904	0.013457	4.29181e-06	-0.0027	0.0214	0.8979	20.6762
1689	genus	FamilyXIIIUCG001	rs7119679	G	A	-0.0809085	0.0174782	3.52494e-06	0.0181	0.0219	0.4081	21.4286
1690	genus	FamilyXIIIUCG001	rs76463770	A	G	0.19313	0.0419866	3.77476e-06	0.112	0.054	0.0380996	21.1581
1691	genus	FamilyXIIIUCG001	rs8076666	A	G	0.088655	0.0198094	8.0183e-06	0.0206	0.0287	0.4732	20.0292
1692	genus	Flavonifractor	rs114873521	C	T	-0.130067	0.0294087	7.12522e-06	-0.0332	0.0362	0.36	19.5605
1693	genus	Flavonifractor	rs11642826	G	C	0.14686	0.0325191	6.64895e-06	0.0279	0.0322	0.3856	20.3954
1694	genus	Flavonifractor	rs11811696	T	C	-0.116063	0.0241012	2.07346e-06	0.0046	0.0336	0.8906	23.1904
1695	genus	Flavonifractor	rs12030302	A	G	-0.0692276	0.0137467	5.6084e-07	-0.0126	0.0186	0.498	25.3607
1696	genus	Flavonifractor	rs12038887	C	G	0.0942719	0.0211646	9.37203e-06	-0.0081	0.0274	0.7681	19.8401
1697	genus	Flavonifractor	rs34066017	A	G	0.0764294	0.0159789	1.52086e-06	-0.0093	0.023	0.6864	22.8784
1698	genus	Flavonifractor	rs4949766	T	C	-0.0687466	0.0151661	4.82823e-06	0.0047	0.0225	0.8348	20.5473
1699	genus	Flavonifractor	rs6761463	G	C	-0.083392	0.0184596	8.10902e-06	-0.0029	0.027	0.9146	20.4081
1700	genus	Flavonifractor	rs798674	G	C	0.0637125	0.0141608	7.02229e-06	-0.0134	0.0191	0.4837	20.2429
1701	genus	Flavonifractor	rs806808	T	C	0.0667272	0.0136557	1.17972e-06	0.0061	0.0187	0.744399	23.8767
1702	genus	Fusicatenibacter	rs10439674	A	G	-0.0572129	0.0130007	7.68485e-06	0.0034	0.0231	0.8839	19.3667
1703	genus	Fusicatenibacter	rs167879	C	T	-0.0659543	0.0148763	5.86893e-06	0.029	0.0262	0.269	19.6562
1704	genus	Fusicatenibacter	rs1864685	A	C	-0.0494799	0.0108105	4.96161e-06	-0.0035	0.0189	0.853	20.9492
1705	genus	Fusicatenibacter	rs2025938	G	A	-0.0967298	0.0205426	2.98832e-06	-0.0026	0.0376	0.9455	22.1723
1706	genus	Fusicatenibacter	rs2039204	T	A	-0.0497415	0.0107941	3.94178e-06	0.0106	0.0194	0.584901	21.2354
1707	genus	Fusicatenibacter	rs206581	A	G	-0.0568339	0.0127894	8.95756e-06	-0.0067	0.0226	0.7652	19.7476
1708	genus	Fusicatenibacter	rs2132128	G	A	-0.0771914	0.0160344	1.07686e-06	0.0034	0.031	0.9132	23.1755
1709	genus	Fusicatenibacter	rs3303	T	C	-0.0953657	0.020407	3.93891e-06	0.0374	0.0381	0.327	21.8387
1710	genus	Fusicatenibacter	rs4378146	A	C	-0.0616691	0.0125259	7.20451e-07	0.0272	0.0212	0.2	24.2392
1711	genus	Fusicatenibacter	rs62187631	T	C	-0.0710571	0.015924	4.54526e-06	-0.0185	0.0236	0.432	19.9118
1712	genus	Fusicatenibacter	rs62353480	A	G	-0.0701397	0.0145589	1.56768e-06	0.0139	0.0247	0.5729	23.2098
1713	genus	Fusicatenibacter	rs6515626	G	A	0.141575	0.0313559	7.28654e-06	-0.0477	0.0373	0.2013	20.3862
1714	genus	Fusicatenibacter	rs704418	T	C	0.0739124	0.0151073	7.77428e-07	-0.0152	0.0281	0.587801	23.9366
1715	genus	Fusicatenibacter	rs7069626	T	C	0.0509014	0.0111381	5.41632e-06	-0.0645	0.0198	0.001128	20.8852
1716	genus	Fusicatenibacter	rs73103914	A	G	-0.0597324	0.0134458	8.29563e-06	0.0093	0.026	0.718899	19.7355
1717	genus	Fusicatenibacter	rs792108	T	C	-0.0508345	0.0113843	8.49535e-06	0.0158	0.0189	0.4034	19.939
1718	genus	Fusicatenibacter	rs8028026	A	G	-0.0792146	0.0180505	8.0633e-06	-0.0315	0.0321	0.3263	19.259
1719	genus	Fusicatenibacter	rs8063430	T	C	-0.104026	0.022217	4.9289e-06	-0.0078	0.0428	0.8553	21.9239
1720	genus	Fusicatenibacter	rs9905659	G	A	-0.061617	0.0136576	7.30993e-06	0.0051	0.0241	0.8307	20.3542
1721	genus	Gordonibacter	rs117347059	G	C	-0.128261	0.0285123	9.16713e-06	0.0019	0.0239	0.9363	20.2361
1722	genus	Gordonibacter	rs13412653	A	C	0.107597	0.0239228	8.61141e-06	-0.0052	0.0192	0.787399	20.2293
1723	genus	Gordonibacter	rs16955299	G	A	-0.196423	0.0433538	6.37019e-06	-0.0128	0.0313	0.6832	20.5272
1724	genus	Gordonibacter	rs322296	G	A	0.17869	0.037722	4.02422e-06	-0.0747	0.0352	0.0339399	22.4393
1725	genus	Gordonibacter	rs35042269	C	A	-0.180293	0.0403296	8.10852e-06	0.0155	0.0294	0.598	19.9852
1726	genus	Gordonibacter	rs3765837	T	G	-0.190729	0.0433608	7.16906e-06	0.0046	0.0361	0.8974	19.348
1727	genus	Gordonibacter	rs4596722	A	G	0.102908	0.0231571	9.0568e-06	0.0119	0.0186	0.5205	19.7484
1728	genus	Gordonibacter	rs7220558	A	T	0.116884	0.0234834	6.70634e-07	0.0071	0.0189	0.709	24.7737
1729	genus	Gordonibacter	rs72714787	C	A	0.181405	0.0377102	1.42889e-06	0.0222	0.0275	0.4183	23.1409
1730	genus	Gordonibacter	rs72939513	A	G	-0.21399	0.0490592	7.98199e-06	-0.0507	0.0424	0.2315	19.0259
1731	genus	Gordonibacter	rs7294633	C	T	0.12867	0.0249946	3.43763e-07	0.0191	0.021	0.3613	26.5009
1732	genus	Gordonibacter	rs76287110	A	T	-0.242965	0.0466177	1.67486e-07	0.0632	0.0338	0.0611801	27.1634
1733	genus	Gordonibacter	rs768830	G	A	0.149852	0.0333315	7.75583e-06	-0.0004	0.0257	0.9883	20.2124
1734	genus	Haemophilus	rs10781340	G	A	0.0948915	0.0203221	4.32266e-06	0.0924	0.0284	0.00113	21.8031
1735	genus	Haemophilus	rs10840326	C	G	-0.0677384	0.0151463	7.36533e-06	-0.041	0.0194	0.0343202	20.0013
1736	genus	Haemophilus	rs111582866	G	A	-0.124265	0.026016	1.27347e-06	-0.0216	0.033	0.5119	22.8149
1737	genus	Haemophilus	rs12191680	C	G	0.106544	0.0200323	1.46913e-07	-0.0173	0.031	0.5759	28.2877
1738	genus	Haemophilus	rs12876183	T	A	0.0749201	0.016711	9.6249e-06	-0.0272	0.0195	0.1633	20.0999
1739	genus	Haemophilus	rs35509	G	A	0.128249	0.0268779	2.00952e-06	-0.0514	0.0461	0.2649	22.7676
1740	genus	Haemophilus	rs4822728	T	C	0.0705861	0.0151388	3.47849e-06	-0.018	0.0186	0.3328	21.7399
1741	genus	Haemophilus	rs56310940	G	C	-0.108393	0.0247052	7.23232e-06	-0.0442	0.0283	0.118	19.2499
1742	genus	Haemophilus	rs76022354	C	T	0.244638	0.0505504	1.83031e-06	-0.0793	0.0429	0.0645907	23.4205
1743	genus	Haemophilus	rs78909003	T	C	-0.246256	0.0503924	1.66745e-06	0.0158	0.041	0.699199	23.8805
1744	genus	Haemophilus	rs9328464	T	C	0.0723095	0.0148799	1.42269e-06	0.0295	0.0187	0.114	23.615
1745	genus	Haemophilus	rs9382510	C	T	-0.093521	0.0172649	7.12051e-08	-0.0073	0.021	0.7272	29.3422
1746	genus	Haemophilus	rs9574096	A	T	-0.0736375	0.0155227	2.1802e-06	0.0208	0.0191	0.2761	22.5041
1747	genus	Haemophilus	rs9895850	T	C	-0.192957	0.0416755	2.1406e-06	0.0004	0.0454	0.9929	21.4367
1748	genus	Holdemanella	rs12415649	G	C	0.0839384	0.0190567	7.87995e-06	0	0.0224	0.9996	19.4011
1749	genus	Holdemanella	rs12513188	G	A	0.0903906	0.0195276	4.6548e-06	0.0024	0.0209	0.907	21.4263
1750	genus	Holdemanella	rs17586763	T	C	-0.227285	0.0510135	7.71949e-06	-0.0787	0.042	0.0612999	19.8504
1751	genus	Holdemanella	rs1830029	C	G	-0.0954096	0.021093	5.34728e-06	0.0293	0.0223	0.1883	20.46
1752	genus	Holdemanella	rs1926302	G	A	-0.107972	0.0231421	7.50141e-06	0.0078	0.0223	0.728201	21.7679
1753	genus	Holdemanella	rs34187114	C	A	-0.104505	0.022601	5.13495e-06	-0.0359	0.0295	0.2239	21.3807
1754	genus	Holdemanella	rs35228298	G	A	0.0934832	0.0202886	7.29849e-06	0.014	0.0253	0.5798	21.2307
1755	genus	Holdemanella	rs4541991	T	C	-0.0927334	0.0194435	2.10094e-06	-0.0183	0.0199	0.3567	22.747
1756	genus	Holdemanella	rs607782	T	C	-0.0854214	0.0172515	7.19447e-07	0.0239	0.0193	0.2156	24.5177
1757	genus	Holdemanella	rs62113381	T	C	-0.105447	0.0232029	5.53879e-06	0.0043	0.0275	0.877	20.6531
1758	genus	Holdemanella	rs73011279	T	C	-0.0961669	0.0199336	1.36046e-06	-0.0117	0.0221	0.595799	23.2744
1759	genus	Holdemanella	rs75764681	T	C	-0.283103	0.0598999	1.94273e-06	-0.0533	0.0459	0.2448	22.3376
1760	genus	Holdemanella	rs761624	C	G	0.0959801	0.0179537	1.37775e-07	-0.0174	0.0202	0.3877	28.5794
1761	genus	Holdemanella	rs8113760	G	A	0.078999	0.01734	4.62395e-06	0.0483	0.0202	0.0166399	20.7559
1762	genus	Holdemania	rs10885477	T	C	-0.135137	0.0301894	8.59833e-06	0.027	0.0427	0.5273	20.0372
1763	genus	Holdemania	rs11080063	G	A	-0.0665238	0.0149837	6.66887e-06	0.0378	0.0189	0.0451596	19.7113
1764	genus	Holdemania	rs111745969	A	G	0.120677	0.0265781	3.70776e-06	-0.0039	0.0273	0.886	20.6158
1765	genus	Holdemania	rs113593397	A	G	-0.128935	0.0282526	9.35728e-06	-0.02	0.0316	0.5283	20.8268
1766	genus	Holdemania	rs116500994	G	T	-0.13755	0.0293386	2.34479e-06	-0.0634	0.0437	0.1471	21.9809
1767	genus	Holdemania	rs12701617	A	G	-0.0660617	0.0149427	9.51844e-06	0.0408	0.0185	0.0270701	19.5453
1768	genus	Holdemania	rs150096134	T	A	0.162139	0.0332089	2.37767e-06	0.0149	0.0311	0.6324	23.8378
1769	genus	Holdemania	rs1867876	T	C	0.0842919	0.0162192	2.7388e-07	-0.0119	0.0203	0.5586	27.0093
1770	genus	Holdemania	rs41438744	C	G	-0.12487	0.0270129	2.44434e-06	0.0398	0.0337	0.2381	21.3686
1771	genus	Holdemania	rs4146507	C	T	0.079488	0.0177002	7.22973e-06	0.0076	0.0216	0.7262	20.1672
1772	genus	Holdemania	rs55888180	C	G	0.128671	0.0282795	5.89194e-06	0.0065	0.0413	0.8754	20.7023
1773	genus	Holdemania	rs73139538	G	A	-0.148594	0.0327469	7.77178e-06	-0.1069	0.0548	0.0511906	20.5901
1774	genus	Holdemania	rs77293403	A	G	0.164556	0.0341775	1.77466e-06	0.0113	0.0506	0.8229	23.182
1775	genus	Holdemania	rs80149660	C	T	-0.232987	0.0519183	6.04217e-06	0.0826	0.0451	0.0671599	20.1383
1776	genus	Holdemania	rs9500080	C	T	0.0926764	0.0178886	4.08515e-07	0.005	0.0247	0.8389	26.8402
1777	genus	Holdemania	rs9529719	T	C	0.074038	0.0160494	5.96669e-06	0.0374	0.0198	0.0591099	21.2809
1778	genus	Holdemania	rs967319	T	C	0.0788638	0.0176744	8.38155e-06	0.0047	0.0217	0.8299	19.9098
1779	genus	Howardella	rs10048062	C	T	-0.147352	0.0336531	8.58873e-06	0.0097	0.0332	0.7696	19.1718
1780	genus	Howardella	rs12452946	A	G	-0.105833	0.0228941	3.80393e-06	0.0156	0.0186	0.4021	21.3696
1781	genus	Howardella	rs1484873	A	G	-0.227831	0.046335	2.55918e-06	-0.0001	0.026	0.9981	24.1773
1782	genus	Howardella	rs17167098	G	A	-0.169366	0.0352068	1.12323e-06	0.0187	0.0271	0.4909	23.1419
1783	genus	Howardella	rs2154047	C	A	-0.192557	0.0420093	9.97042e-06	0.0416	0.0327	0.2036	21.0101
1784	genus	Howardella	rs36081916	T	C	-0.18123	0.0402987	4.7004e-06	-0.0464	0.0332	0.1624	20.2244
1785	genus	Howardella	rs3791893	A	G	0.147035	0.034023	9.49716e-06	-0.0399	0.0265	0.1324	18.6766
1786	genus	Howardella	rs609430	T	G	-0.112045	0.0239328	3.34484e-06	-0.0028	0.0195	0.8856	21.918
1787	genus	Howardella	rs672217	G	A	0.164146	0.0349993	3.52468e-06	-0.0203	0.0233	0.3816	21.9959
1788	genus	Hungatella	rs10044993	C	A	0.139547	0.0316748	8.06668e-06	-0.062	0.0334	0.0631001	19.4095
1789	genus	Hungatella	rs13128780	T	C	-0.149725	0.0312777	1.74998e-06	-0.0204	0.0238	0.3904	22.915
1790	genus	Hungatella	rs13249325	T	G	-0.100023	0.0225883	9.69162e-06	-0.0002	0.0186	0.99	19.6078
1791	genus	Hungatella	rs17092615	G	A	0.152235	0.0337867	7.37677e-06	-0.0234	0.0268	0.3828	20.3018
1792	genus	Hungatella	rs72759041	G	T	-0.126025	0.0282242	3.86095e-06	0.0103	0.023	0.6553	19.9374
1793	genus	Intestinibacter	rs10805326	G	A	0.0775151	0.0139665	3.54544e-08	0.0091	0.0205	0.6574	30.8034
1794	genus	Intestinibacter	rs11109097	C	T	0.0624272	0.0138539	5.49484e-06	-0.0251	0.0187	0.1793	20.305
1795	genus	Intestinibacter	rs118030283	G	A	-0.151829	0.0324471	2.67439e-06	-0.0448	0.0446	0.3151	21.8956
1796	genus	Intestinibacter	rs16938435	T	C	-0.112189	0.0235439	1.80097e-06	-0.033	0.0315	0.2947	22.706
1797	genus	Intestinibacter	rs2098844	C	T	-0.0575295	0.0128416	6.78879e-06	0.0049	0.0193	0.8	20.0699
1798	genus	Intestinibacter	rs2702387	A	G	0.0608559	0.0132145	4.25994e-06	-0.0115	0.0189	0.5425	21.2081
1799	genus	Intestinibacter	rs4327025	G	A	-0.0810346	0.0154397	1.64326e-07	-0.0237	0.0238	0.3192	27.5464
1800	genus	Intestinibacter	rs447950	A	G	0.0628342	0.0136652	5.63911e-06	0.0039	0.0192	0.8392	21.1426
1801	genus	Intestinibacter	rs478972	T	C	-0.142681	0.0297116	1.81991e-06	-0.0008	0.0322	0.9793	23.0611
1802	genus	Intestinibacter	rs6062862	A	G	0.0924508	0.0204658	6.67984e-06	-0.0342	0.0338	0.3117	20.4063
1803	genus	Intestinibacter	rs62430350	T	C	0.151096	0.0351476	6.84229e-06	-0.0191	0.0496	0.6996	18.4805
1804	genus	Intestinibacter	rs68093214	C	T	0.0662258	0.0149877	9.25769e-06	-0.0082	0.0217	0.704601	19.5246
1805	genus	Intestinibacter	rs6875660	C	T	0.0890455	0.0193905	3.05781e-06	-0.0228	0.0389	0.5576	21.0885
1806	genus	Intestinibacter	rs893394	G	A	0.0583322	0.0130729	7.85038e-06	0.0233	0.0188	0.2157	19.9099
1807	genus	Intestinibacter	rs9348442	C	T	0.099082	0.0221625	6.25936e-06	-0.0254	0.0279	0.3627	19.9871
1808	genus	Intestinimonas	rs1000888	C	G	-0.0585038	0.013219	9.71299e-06	0.0142	0.0197	0.4704	19.5871
1809	genus	Intestinimonas	rs10262702	T	C	0.0918017	0.0194885	2.06073e-06	-0.0272	0.0283	0.3359	22.1894
1810	genus	Intestinimonas	rs11258178	A	G	0.0660742	0.0134139	6.98195e-07	-0.0003	0.0186	0.9881	24.2636
1811	genus	Intestinimonas	rs11928843	G	A	-0.0607331	0.0132035	4.20567e-06	-0.0155	0.0186	0.406	21.1578
1812	genus	Intestinimonas	rs12226153	A	G	-0.151142	0.0306922	5.12171e-07	-0.048	0.0788	0.542199	24.2502
1813	genus	Intestinimonas	rs12566247	T	A	0.0637084	0.0135355	2.19054e-06	-0.002	0.0188	0.9162	22.1535
1814	genus	Intestinimonas	rs17067892	C	T	0.107194	0.0250013	6.37926e-06	0.0241	0.0329	0.4639	18.3828
1815	genus	Intestinimonas	rs1859797	G	A	0.060368	0.0131793	4.12235e-06	-0.0242	0.0187	0.195	20.9812
1816	genus	Intestinimonas	rs2276760	A	G	-0.0685234	0.0152546	7.84062e-06	0.0142	0.0217	0.5138	20.178
1817	genus	Intestinimonas	rs2731794	C	T	0.120632	0.0257529	1.91744e-06	-0.0429	0.0517	0.4073	21.9418
1818	genus	Intestinimonas	rs2930225	G	T	0.0729524	0.0152948	1.34622e-06	0.0094	0.0221	0.6707	22.7504
1819	genus	Intestinimonas	rs4113676	A	C	-0.218507	0.0490152	7.41635e-06	-0.0545	0.08	0.4959	19.8733
1820	genus	Intestinimonas	rs4784055	T	C	-0.175324	0.038599	8.71812e-07	0.0108	0.0423	0.7974	20.6315
1821	genus	Intestinimonas	rs62240188	G	A	0.130074	0.0267179	2.20308e-06	0.0559	0.0319	0.0796893	23.7014
1822	genus	Intestinimonas	rs6934519	C	T	0.0692373	0.0151154	8.56956e-06	0.0132	0.0212	0.533499	20.9818
1823	genus	Intestinimonas	rs716604	A	G	0.0818068	0.0165992	8.5663e-07	0.0003	0.0221	0.9884	24.2886
1824	genus	Intestinimonas	rs7170984	T	C	-0.0658116	0.0140767	2.98356e-06	0.0006	0.0206	0.9753	21.8575
1825	genus	Intestinimonas	rs72982915	C	T	0.183158	0.0402743	4.91157e-06	-0.0595	0.0406	0.1427	20.6822
1826	genus	Intestinimonas	rs994794	G	C	-0.141905	0.0315074	7.30503e-06	-0.0044	0.0533	0.9346	20.2848
1827	genus	Lachnoclostridium	rs1031599	G	T	-0.078627	0.0175644	6.31376e-06	-0.0148	0.0383	0.6998	20.039
1828	genus	Lachnoclostridium	rs12566975	T	C	-0.0468097	0.0105787	9.57204e-06	0.0054	0.0186	0.7718	19.5798
1829	genus	Lachnoclostridium	rs1528479	G	A	-0.0497798	0.0111919	9.63976e-06	-0.0086	0.0192	0.655901	19.7832
1830	genus	Lachnoclostridium	rs1997204	T	C	-0.108075	0.0242022	5.97081e-06	-0.033	0.0447	0.4598	19.9406
1831	genus	Lachnoclostridium	rs2385421	A	G	0.0746186	0.0180734	7.13717e-06	0.0467	0.0289	0.1064	17.0457
1832	genus	Lachnoclostridium	rs3821998	C	A	-0.0864066	0.0192519	6.72052e-06	-0.0356	0.0303	0.2397	20.1439
1833	genus	Lachnoclostridium	rs4738679	G	A	-0.0520267	0.011404	4.41754e-06	0.0219	0.0191	0.2514	20.813
1834	genus	Lachnoclostridium	rs6112314	A	C	-0.0561715	0.0108174	2.43212e-07	0.031	0.0197	0.116	26.964
1835	genus	Lachnoclostridium	rs615997	T	C	0.0511752	0.0106491	2.02677e-06	0.0125	0.0185	0.498101	23.0939
1836	genus	Lachnoclostridium	rs61915992	A	T	0.0803876	0.0172209	2.6727e-06	0.0037	0.0263	0.8874	21.7905
1837	genus	Lachnoclostridium	rs62028349	G	C	0.0469989	0.0105971	9.17043e-06	-0.0322	0.0186	0.0834008	19.6699
1838	genus	Lachnoclostridium	rs62285313	A	G	0.0864203	0.0181565	1.58331e-06	-0.0282	0.0313	0.3677	22.6551
1839	genus	Lachnoclostridium	rs72829893	G	T	0.117472	0.0268103	5.57766e-06	-0.0047	0.0305	0.8774	19.1985
1840	genus	Lachnoclostridium	rs78068103	A	G	0.0886199	0.0194248	3.66519e-06	-0.0191	0.0291	0.510301	20.8137
1841	genus	Lachnoclostridium	rs789029	C	T	-0.0641288	0.0137974	3.75328e-06	0.0129	0.0267	0.629901	21.6029
1842	genus	Lachnospira	rs13157098	A	G	-0.0768058	0.0155312	5.99315e-07	0.0486	0.0252	0.0540306	24.4556
1843	genus	Lachnospira	rs159484	G	A	0.0794668	0.0176999	6.67622e-06	-0.004	0.0356	0.9115	20.1573
1844	genus	Lachnospira	rs2326833	C	G	-0.078495	0.017109	4.59648e-06	0.0147	0.0254	0.5619	21.0491
1845	genus	Lachnospira	rs2520509	A	G	0.0519063	0.011578	7.41854e-06	-0.0026	0.0204	0.8993	20.099
1846	genus	Lachnospira	rs4686798	T	C	0.0531826	0.0113747	2.73936e-06	0.0217	0.0193	0.2612	21.8603
1847	genus	Lachnospira	rs4923324	G	A	-0.0617321	0.0133387	2.43593e-06	-0.0019	0.0252	0.9408	21.4189
1848	genus	Lachnospira	rs56791201	T	C	0.051823	0.0110697	2.92823e-06	-0.0256	0.0194	0.1864	21.9167
1849	genus	LachnospiraceaeFCS020group	rs10093861	G	A	-0.0568869	0.0121152	3.05624e-06	-0.0225	0.0189	0.2339	22.0477
1850	genus	LachnospiraceaeFCS020group	rs113859143	G	C	-0.108906	0.0242055	2.5545e-06	0.0867	0.0403	0.0315697	20.2432
1851	genus	LachnospiraceaeFCS020group	rs12078956	C	G	0.106101	0.0222904	2.15431e-06	-0.0228	0.0301	0.4489	22.657
1852	genus	LachnospiraceaeFCS020group	rs1254846	G	A	0.105963	0.0232501	5.59664e-06	0.0163	0.0275	0.5544	20.7709
1853	genus	LachnospiraceaeFCS020group	rs1363769	T	C	-0.200628	0.0449372	1.58163e-06	-0.0315	0.0532	0.554201	19.933
1854	genus	LachnospiraceaeFCS020group	rs2322265	C	T	-0.0666305	0.0141577	5.20809e-06	-0.0513	0.0212	0.0156401	22.1495
1855	genus	LachnospiraceaeFCS020group	rs2862811	T	C	0.0564927	0.0121736	3.91911e-06	-0.0223	0.0202	0.2708	21.5351
1856	genus	LachnospiraceaeFCS020group	rs35035870	T	C	-0.190615	0.0414403	2.62028e-06	0.1118	0.0481	0.0200498	21.1578
1857	genus	LachnospiraceaeFCS020group	rs369444	C	G	0.125481	0.0259008	3.14826e-06	-0.0188	0.0357	0.599	23.471
1858	genus	LachnospiraceaeFCS020group	rs3999074	G	T	-0.0550587	0.0121847	6.55048e-06	0.0069	0.0186	0.7116	20.4185
1859	genus	LachnospiraceaeFCS020group	rs4452603	T	G	0.0604208	0.0135965	8.9819e-06	0.0395	0.021	0.0599902	19.748
1860	genus	LachnospiraceaeFCS020group	rs62140927	C	T	0.0613709	0.0131055	2.3794e-06	0.016	0.0198	0.4182	21.929
1861	genus	LachnospiraceaeFCS020group	rs7249113	G	A	0.0679483	0.0133496	3.72097e-07	-0.0045	0.0203	0.8253	25.9073
1862	genus	LachnospiraceaeFCS020group	rs72793667	A	G	-0.116881	0.0246589	1.63421e-06	-0.0074	0.0476	0.8759	22.4667
1863	genus	LachnospiraceaeFCS020group	rs9308097	A	G	0.055381	0.0123659	7.4729e-06	-0.0142	0.0185	0.4433	20.0571
1864	genus	LachnospiraceaeFCS020group	rs9788306	C	T	-0.062804	0.0130744	1.38618e-06	-0.0085	0.0205	0.6784	23.0743
1865	genus	LachnospiraceaeFCS020group	rs9919338	G	C	-0.0553339	0.0120621	4.90667e-06	0.0032	0.0187	0.8655	21.0443
1866	genus	LachnospiraceaeNC2004group	rs117467633	T	C	-0.169687	0.0383169	9.13317e-06	0.0436	0.0479	0.3629	19.6119
1867	genus	LachnospiraceaeNC2004group	rs12127733	G	A	0.115182	0.0246006	3.10594e-06	0.0133	0.0242	0.5825	21.9217
1868	genus	LachnospiraceaeNC2004group	rs12208226	C	A	-0.154739	0.0340372	9.7484e-06	0.0253	0.0303	0.4029	20.6677
1869	genus	LachnospiraceaeNC2004group	rs12863463	G	A	-0.156365	0.0345372	6.03984e-06	-0.0582	0.0347	0.0932996	20.4977
1870	genus	LachnospiraceaeNC2004group	rs1331592	C	G	0.0948806	0.0208369	5.34359e-06	0.0126	0.0219	0.5645	20.7343
1871	genus	LachnospiraceaeNC2004group	rs17067076	G	A	-0.154631	0.0352194	5.61206e-06	0.0286	0.0291	0.3248	19.2767
1872	genus	LachnospiraceaeNC2004group	rs1928659	T	C	0.102522	0.0226445	6.17241e-06	0.0149	0.0231	0.5196	20.4978
1873	genus	LachnospiraceaeNC2004group	rs1929743	T	C	0.0837206	0.0190318	9.0551e-06	0.0264	0.0196	0.1773	19.351
1874	genus	LachnospiraceaeNC2004group	rs3756315	A	G	-0.0883469	0.0188397	3.32583e-06	-0.0037	0.0203	0.8557	21.9905
1875	genus	LachnospiraceaeNC2004group	rs6116753	G	A	0.0994748	0.0209139	2.9225e-06	-0.0261	0.0242	0.2798	22.6233
1876	genus	LachnospiraceaeND3007group	rs2861203	G	A	0.0572304	0.0127279	7.36931e-06	0.009	0.0204	0.6594	20.2181
1877	genus	LachnospiraceaeND3007group	rs72776675	T	C	-0.0647067	0.014797	8.71689e-06	-0.0553	0.0248	0.0256803	19.1228
1878	genus	LachnospiraceaeND3007group	rs9932954	A	G	-0.0561864	0.0115984	1.24882e-06	-0.0028	0.0197	0.8866	23.4674
1879	genus	LachnospiraceaeNK4A136group	rs10952110	G	T	0.0487709	0.0109614	9.08113e-06	-0.0025	0.0188	0.8961	19.7964
1880	genus	LachnospiraceaeNK4A136group	rs11263806	A	G	-0.0524615	0.0116758	5.06517e-06	0.0244	0.0196	0.2141	20.1887
1881	genus	LachnospiraceaeNK4A136group	rs12362320	G	C	0.0573168	0.0115466	8.04224e-07	-0.0089	0.0189	0.635501	24.6407
1882	genus	LachnospiraceaeNK4A136group	rs12611395	A	G	-0.0902532	0.0199652	5.83039e-06	-0.0101	0.0304	0.738401	20.4351
1883	genus	LachnospiraceaeNK4A136group	rs160061	A	G	0.0513831	0.0108094	2.12198e-06	-0.0185	0.0186	0.3181	22.5963
1884	genus	LachnospiraceaeNK4A136group	rs28540839	A	C	0.0508285	0.0110591	9.34319e-06	-0.0165	0.0186	0.377	21.1239
1885	genus	LachnospiraceaeNK4A136group	rs2880566	T	C	0.0599578	0.0134693	5.61428e-06	-0.01	0.0263	0.7036	19.8155
1886	genus	LachnospiraceaeNK4A136group	rs4955932	T	C	-0.0492283	0.0109388	7.05426e-06	0.0117	0.0192	0.543501	20.2531
1887	genus	LachnospiraceaeNK4A136group	rs59805249	T	C	0.0936162	0.0207982	9.45385e-06	-0.024	0.0319	0.4524	20.2605
1888	genus	LachnospiraceaeNK4A136group	rs68104925	T	C	-0.0549104	0.0115385	2.36779e-06	0.028	0.0202	0.1658	22.647
1889	genus	LachnospiraceaeNK4A136group	rs7073658	T	G	-0.0499621	0.0109693	5.2691e-06	-0.0053	0.0186	0.776201	20.7456
1890	genus	LachnospiraceaeNK4A136group	rs73044693	A	G	-0.10758	0.0229884	3.57256e-06	-0.0096	0.0369	0.7952	21.9
1891	genus	LachnospiraceaeNK4A136group	rs7616165	G	T	-0.230542	0.0483465	2.77391e-06	0.0364	0.0596	0.5413	22.739
1892	genus	LachnospiraceaeNK4A136group	rs76193507	A	G	-0.22973	0.0499776	2.9309e-06	-0.0512	0.0332	0.1228	21.1293
1893	genus	LachnospiraceaeNK4A136group	rs7832116	A	G	-0.0714756	0.0151703	3.57084e-06	0.0185	0.0278	0.5049	22.1987
1894	genus	LachnospiraceaeNK4A136group	rs954878	A	G	-0.0520656	0.0109082	1.78203e-06	0.0319	0.0193	0.0987598	22.7821
1895	genus	LachnospiraceaeUCG001	rs10815577	C	G	-0.0683706	0.0143691	1.71503e-06	0.0194	0.0188	0.3022	22.6403
1896	genus	LachnospiraceaeUCG001	rs12131224	C	T	0.117095	0.02591	7.39863e-06	-0.0078	0.03	0.7944	20.4243
1897	genus	LachnospiraceaeUCG001	rs2050911	G	A	0.0751466	0.0153934	1.10648e-06	-0.0192	0.0196	0.3288	23.8313
1898	genus	LachnospiraceaeUCG001	rs2371284	T	C	-0.0761893	0.0170127	7.55967e-06	0.0308	0.0222	0.166	20.0559
1899	genus	LachnospiraceaeUCG001	rs437876	T	C	0.0784637	0.0144768	7.1655e-08	0.0117	0.0196	0.5483	29.3761
1900	genus	LachnospiraceaeUCG001	rs4981345	T	C	-0.0681973	0.0149831	6.08596e-06	0.0287	0.0198	0.1473	20.7171
1901	genus	LachnospiraceaeUCG001	rs573933	T	C	-0.107898	0.0232346	3.10508e-06	-0.0286	0.0302	0.3428	21.5655
1902	genus	LachnospiraceaeUCG001	rs62496417	T	G	-0.0748504	0.0165681	5.87504e-06	0.0001	0.0226	0.9964	20.4101
1903	genus	LachnospiraceaeUCG001	rs7213933	T	A	-0.0816269	0.01838	9.01671e-06	0.0146	0.0254	0.564999	19.7231
1904	genus	LachnospiraceaeUCG001	rs7341608	T	C	-0.0784757	0.0177648	9.48124e-06	0.0547	0.0273	0.04458	19.5142
1905	genus	LachnospiraceaeUCG001	rs74034332	G	A	0.168045	0.0382637	3.33351e-06	0.1074	0.0386	0.00539101	19.2877
1906	genus	LachnospiraceaeUCG001	rs78848836	A	G	-0.118868	0.0259753	3.38171e-06	-0.0327	0.0305	0.2838	20.9415
1907	genus	LachnospiraceaeUCG001	rs79476906	T	A	-0.087088	0.0197008	8.27425e-06	0.0285	0.026	0.2722	19.541
1908	genus	LachnospiraceaeUCG001	rs9403580	C	T	0.107801	0.0229777	3.46785e-06	-0.0194	0.0277	0.4831	22.0104
1909	genus	LachnospiraceaeUCG001	rs985416	C	T	0.0970258	0.0181807	1.45591e-07	-0.0163	0.024	0.4964	28.4809
1910	genus	LachnospiraceaeUCG004	rs11128180	A	G	0.0648288	0.0140126	4.51737e-06	-0.0062	0.0219	0.778001	21.4041
1911	genus	LachnospiraceaeUCG004	rs12072562	T	C	0.133104	0.0303566	7.0737e-06	-0.0827	0.0484	0.0877506	19.2254
1912	genus	LachnospiraceaeUCG004	rs12673420	G	A	0.0554351	0.0118375	2.98079e-06	0.0087	0.0186	0.6398	21.9305
1913	genus	LachnospiraceaeUCG004	rs12747809	G	A	-0.062197	0.0125685	8.64875e-07	-0.0033	0.0206	0.8724	24.4892
1914	genus	LachnospiraceaeUCG004	rs12894272	A	G	0.0579792	0.0125229	4.33949e-06	0.0181	0.0195	0.3531	21.4356
1915	genus	LachnospiraceaeUCG004	rs233486	A	G	-0.0799088	0.017766	6.28457e-06	-0.0394	0.0267	0.1404	20.2307
1916	genus	LachnospiraceaeUCG004	rs2444793	C	T	-0.0542433	0.0118188	4.77076e-06	-0.0019	0.019	0.9206	21.0644
1917	genus	LachnospiraceaeUCG004	rs2706242	G	C	-0.0901399	0.0199712	9.83848e-06	0.0056	0.0332	0.8669	20.3716
1918	genus	LachnospiraceaeUCG004	rs2726805	A	G	0.0548397	0.0120844	6.30399e-06	-0.0087	0.0188	0.644401	20.5938
1919	genus	LachnospiraceaeUCG004	rs2882478	G	A	-0.0577091	0.0118338	1.20811e-06	0.0125	0.0187	0.5039	23.7814
1920	genus	LachnospiraceaeUCG004	rs35182105	A	G	-0.109724	0.024221	4.86508e-06	-0.0401	0.0412	0.3302	20.5221
1921	genus	LachnospiraceaeUCG004	rs62256516	G	A	0.0592366	0.0132222	9.84509e-06	-0.0165	0.0216	0.4444	20.0711
1922	genus	LachnospiraceaeUCG004	rs6656451	C	T	-0.05436	0.011947	5.56781e-06	-0.026	0.0186	0.1606	20.7034
1923	genus	LachnospiraceaeUCG004	rs7629954	A	G	0.108441	0.023825	5.77222e-06	0.0077	0.0451	0.864	20.7167
1924	genus	LachnospiraceaeUCG008	rs10741777	T	C	-0.0973842	0.0194791	7.68659e-07	0.0061	0.0201	0.7622	24.9941
1925	genus	LachnospiraceaeUCG008	rs10751237	A	C	-0.082075	0.0174377	3.17052e-06	0.0183	0.0202	0.3656	22.1535
1926	genus	LachnospiraceaeUCG008	rs10793103	C	T	0.0974344	0.0181279	9.34937e-08	0.0114	0.0187	0.542	28.8887
1927	genus	LachnospiraceaeUCG008	rs10801803	G	A	-0.117029	0.0243085	1.40029e-06	0.0219	0.0264	0.4075	23.1778
1928	genus	LachnospiraceaeUCG008	rs11236216	T	C	0.083842	0.0176709	2.34964e-06	-0.0038	0.0187	0.84	22.5117
1929	genus	LachnospiraceaeUCG008	rs13024781	T	C	-0.0798769	0.0168846	2.29166e-06	0.0414	0.0186	0.0260801	22.3801
1930	genus	LachnospiraceaeUCG008	rs57091572	A	G	-0.110443	0.0235801	2.85822e-06	-0.0024	0.0274	0.93	21.9372
1931	genus	LachnospiraceaeUCG008	rs61944774	A	G	0.179838	0.0393797	6.34122e-06	0.0021	0.0421	0.9605	20.8554
1932	genus	LachnospiraceaeUCG008	rs62277846	C	T	0.102292	0.0212319	1.58892e-06	0.0305	0.0235	0.1941	23.2118
1933	genus	LachnospiraceaeUCG008	rs67078837	T	C	-0.0845848	0.0170693	7.68189e-07	-0.0091	0.0188	0.6308	24.5559
1934	genus	LachnospiraceaeUCG008	rs75356640	G	A	0.136523	0.0303128	9.83206e-06	-0.0144	0.0283	0.610299	20.2844
1935	genus	LachnospiraceaeUCG008	rs955844	A	C	0.112064	0.0228369	1.80994e-06	-0.002	0.0268	0.9416	24.0801
1936	genus	LachnospiraceaeUCG008	rs9873555	G	C	-0.121162	0.0233467	2.41343e-07	0.0277	0.0291	0.3419	26.9326
1937	genus	LachnospiraceaeUCG010	rs10414815	T	C	0.10453	0.0230253	4.23977e-06	-0.005	0.0446	0.9116	20.6096
1938	genus	LachnospiraceaeUCG010	rs11192447	A	G	0.126592	0.024345	4.68957e-07	-0.017	0.0432	0.6933	27.0392
1939	genus	LachnospiraceaeUCG010	rs12346653	C	T	0.0657686	0.0139569	2.70321e-06	-0.0178	0.0229	0.4373	22.2053
1940	genus	LachnospiraceaeUCG010	rs17730011	G	A	-0.0702357	0.015706	7.84597e-06	0.0386	0.0227	0.0888403	19.9979
1941	genus	LachnospiraceaeUCG010	rs2153460	A	T	-0.0684038	0.0156562	9.17312e-06	-0.019	0.025	0.4467	19.0893
1942	genus	LachnospiraceaeUCG010	rs2833528	C	T	-0.0562148	0.0127763	9.9199e-06	-0.0174	0.0192	0.366	19.3594
1943	genus	LachnospiraceaeUCG010	rs336138	G	T	0.0779543	0.0171865	7.48417e-06	-0.041	0.0289	0.1558	20.5733
1944	genus	LachnospiraceaeUCG010	rs4576377	A	C	-0.0572001	0.0127043	7.63056e-06	0.0186	0.0193	0.3354	20.2718
1945	genus	LachnospiraceaeUCG010	rs72761829	A	T	0.111884	0.0238893	2.57651e-06	0.0509	0.0328	0.1212	21.9344
1946	genus	LachnospiraceaeUCG010	rs72894957	G	A	0.222263	0.0486425	5.68428e-06	-0.0401	0.0621	0.5184	20.8786
1947	genus	LachnospiraceaeUCG010	rs74315802	G	T	0.0867262	0.0183477	3.19006e-06	-0.012	0.0245	0.6244	22.3428
1948	genus	LachnospiraceaeUCG010	rs9981767	A	C	0.0655062	0.0131994	9.96373e-07	0.0037	0.0214	0.8635	24.6295
1949	genus	Lactobacillus	rs12693845	C	T	-0.0805447	0.0177429	8.9632e-06	0.0181	0.0192	0.3458	20.6075
1950	genus	Lactobacillus	rs1530559	G	A	0.0804001	0.0178207	4.93109e-06	-0.0372	0.0188	0.0483805	20.3545
1951	genus	Lactobacillus	rs16861661	G	A	-0.183147	0.038148	1.2781e-06	-0.0275	0.0375	0.462701	23.0492
1952	genus	Lactobacillus	rs328312	T	A	0.0815092	0.0169441	1.40618e-06	0.0126	0.0186	0.500299	23.1406
1953	genus	Lactobacillus	rs6092149	A	T	-0.0801344	0.017149	3.29042e-06	0.0025	0.0188	0.8964	21.8355
1954	genus	Lactobacillus	rs62314653	C	A	0.187692	0.0394585	2.24383e-06	0.0293	0.0395	0.4593	22.6262
1955	genus	Lactobacillus	rs7399658	G	A	-0.107134	0.0221883	3.12099e-06	-0.0057	0.0242	0.8145	23.3134
1956	genus	Lactobacillus	rs768253	T	G	-0.079195	0.0171791	4.2477e-06	-0.0572	0.0187	0.00217801	21.2518
1957	genus	Lactobacillus	rs77478751	A	G	-0.219886	0.0475759	7.32705e-06	0.0365	0.029	0.208	21.3609
1958	genus	Lactobacillus	rs921925	A	C	0.0985077	0.0203229	9.71665e-07	-0.0394	0.0227	0.0823398	23.4947
1959	genus	Lactococcus	rs10417872	T	G	0.118306	0.024522	1.28678e-06	0.0035	0.0206	0.8664	23.2756
1960	genus	Lactococcus	rs123059	T	C	-0.13671	0.0274694	1.26562e-06	-0.0082	0.0225	0.715801	24.7686
1961	genus	Lactococcus	rs12621813	G	A	0.108423	0.0239978	6.60829e-06	-0.0168	0.021	0.4224	20.4125
1962	genus	Lactococcus	rs17168302	G	A	0.191857	0.0424761	6.28602e-06	0.0259	0.0301	0.3901	20.4016
1963	genus	Lactococcus	rs2293361	C	T	-0.199221	0.0430969	1.39593e-06	-0.0136	0.0411	0.7416	21.3687
1964	genus	Lactococcus	rs34757988	G	C	0.122294	0.0228976	8.95039e-08	0.0214	0.0191	0.2632	28.5252
1965	genus	Lactococcus	rs4766997	C	T	0.114599	0.023839	2.06145e-06	0.0405	0.0188	0.0313603	23.1093
1966	genus	Lactococcus	rs55910161	C	T	0.146426	0.0307367	2.36214e-06	0.0361	0.0296	0.2213	22.6946
1967	genus	Lactococcus	rs6674304	C	T	0.200758	0.0442121	6.17759e-06	0.0621	0.0491	0.2061	20.6187
1968	genus	Lactococcus	rs757872	G	C	0.140799	0.027582	4.36882e-07	-0.0041	0.0249	0.8688	26.0585
1969	genus	Lactococcus	rs7992246	T	C	0.104232	0.0230786	4.44724e-06	0.0412	0.019	0.0303403	20.3977
1970	genus	Marvinbryantia	rs11620597	T	C	0.119479	0.0271688	7.80178e-06	0.0035	0.0604	0.9535	19.3395
1971	genus	Marvinbryantia	rs11645029	G	C	-0.060618	0.0131551	4.14752e-06	0.0181	0.0186	0.3319	21.2331
1972	genus	Marvinbryantia	rs1187983	C	T	-0.0935456	0.0193174	2.02427e-06	-0.057	0.0307	0.0638205	23.4502
1973	genus	Marvinbryantia	rs146541147	G	A	0.118845	0.0268423	6.86288e-06	-0.0235	0.0519	0.649901	19.6031
1974	genus	Marvinbryantia	rs2724813	A	G	-0.0840769	0.0167551	6.28451e-07	0.0273	0.0219	0.2128	25.1803
1975	genus	Marvinbryantia	rs2842896	C	T	-0.0649396	0.0131146	7.25363e-07	0.0079	0.0189	0.674899	24.5192
1976	genus	Marvinbryantia	rs2863363	A	G	0.0634861	0.0136323	3.11281e-06	-0.0437	0.0216	0.0426501	21.688
1977	genus	Marvinbryantia	rs3125832	A	C	0.0679323	0.015012	5.02731e-06	0.0125	0.0223	0.574601	20.4774
1978	genus	Marvinbryantia	rs3991048	G	T	0.0591462	0.0132536	7.0865e-06	0.0058	0.0194	0.766099	19.9153
1979	genus	Marvinbryantia	rs61884471	G	A	0.124426	0.0248431	1.01163e-06	0.0627	0.0298	0.0355402	25.0849
1980	genus	Marvinbryantia	rs72948274	A	C	-0.126354	0.0272212	3.2591e-06	-0.0271	0.038	0.4767	21.5459
1981	genus	Marvinbryantia	rs8006832	G	T	-0.0952415	0.0216699	6.58083e-06	0.0319	0.0326	0.3288	19.317
1982	genus	Methanobrevibacter	rs10202904	T	G	-0.112811	0.0239106	3.08549e-06	0.0111	0.019	0.5568	22.2598
1983	genus	Methanobrevibacter	rs11018665	A	T	0.113013	0.0254343	7.03099e-06	-0.0195	0.0217	0.3708	19.7433
1984	genus	Methanobrevibacter	rs1334944	T	C	0.115197	0.0255492	7.6138e-06	0.004	0.0207	0.845	20.3293
1985	genus	Methanobrevibacter	rs4779844	G	C	0.109639	0.0247979	9.28281e-06	0.0041	0.0195	0.8355	19.5478
1986	genus	Methanobrevibacter	rs4802933	A	G	-0.135628	0.0308139	9.73818e-06	0.0063	0.022	0.7733	19.3735
1987	genus	Methanobrevibacter	rs6776814	T	C	-0.188956	0.0419905	8.04905e-06	0.0944	0.0653	0.1482	20.2498
1988	genus	Methanobrevibacter	rs76029318	T	C	0.222849	0.0454319	1.07552e-06	-0.0058	0.0385	0.8807	24.0602
1989	genus	Methanobrevibacter	rs894996	C	A	0.214213	0.0456045	3.81567e-06	-0.0777	0.0365	0.0332698	22.0635
1990	genus	Odoribacter	rs10093869	A	G	-0.0577795	0.0125389	3.67441e-06	-0.0309	0.0189	0.102	21.2337
1991	genus	Odoribacter	rs10423795	C	T	0.0550695	0.0121164	6.57936e-06	-0.0239	0.0192	0.2121	20.6573
1992	genus	Odoribacter	rs16918425	A	T	0.0999781	0.0223785	8.85048e-06	0.0084	0.0439	0.848	19.9595
1993	genus	Odoribacter	rs28417404	A	G	-0.0726896	0.0161372	3.68032e-06	0.0128	0.0315	0.684301	20.2903
1994	genus	Odoribacter	rs4793970	A	G	-0.0576329	0.0129154	6.02696e-06	-0.0238	0.0194	0.2196	19.9125
1995	genus	Odoribacter	rs503751	C	G	0.0618294	0.0118887	2.07625e-07	0.008	0.0186	0.6666	27.0474
1996	genus	Odoribacter	rs6856150	G	A	0.0881922	0.0194146	6.0595e-06	0.0149	0.0283	0.598401	20.6349
1997	genus	Odoribacter	rs74553962	T	G	0.121449	0.0264106	9.48684e-06	-0.0187	0.0355	0.5985	21.1461
[truncated: 564 more rows]

## Sheet: Supplementary Table 2
Table S2 Full result of MR estimates for the association between gut microbiota and COPD.
Level	Exposure	Method	nSNP	OR	OR_lci95	OR_uci95	P value
class	Actinobacteria	MR Egger	21	0.88012	0.648135	1.19514	0.423477
class	Actinobacteria	Weighted median	21	0.825241	0.686773	0.991628	0.0403919
class	Actinobacteria	Inverse variance weighted	21	0.851832	0.744279	0.974926	0.0198724
class	Actinobacteria	Simple mode	21	0.872909	0.635822	1.1984	0.410485
class	Actinobacteria	Weighted mode	21	0.811501	0.656447	1.00318	0.0678272
order	Desulfovibrionales	MR Egger	10	1.7754	0.606952	5.19326	0.325168
order	Desulfovibrionales	Weighted median	10	1.40094	1.0433	1.88119	0.0249715
order	Desulfovibrionales	Inverse variance weighted	10	1.3277	1.06804	1.65048	0.0106852
order	Desulfovibrionales	Simple mode	10	1.5019	0.928152	2.43031	0.13203
order	Desulfovibrionales	Weighted mode	10	1.5115	0.951738	2.40048	0.113971
family	Desulfovibrionaceae	MR Egger	8	2.16926	0.692638	6.79387	0.231996
family	Desulfovibrionaceae	Weighted median	8	1.39941	1.02531	1.91001	0.0342191
family	Desulfovibrionaceae	Inverse variance weighted	8	1.2855	1.01273	1.63173	0.0390204
family	Desulfovibrionaceae	Simple mode	8	1.4897	0.916802	2.42061	0.15159
family	Desulfovibrionaceae	Weighted mode	8	1.49453	0.924922	2.41493	0.144757
family	Peptococcaceae	MR Egger	10	1.20819	0.758771	1.9238	0.448533
family	Peptococcaceae	Weighted median	10	1.18713	0.955517	1.47488	0.121362
family	Peptococcaceae	Inverse variance weighted	10	1.21769	1.03198	1.43681	0.0196545
family	Peptococcaceae	Simple mode	10	1.38947	0.991327	1.94751	0.0885421
family	Peptococcaceae	Weighted mode	10	1.1316	0.834528	1.53441	0.446669
family	Victivallaceae	MR Egger	13	1.22176	0.776366	1.92267	0.40509
family	Victivallaceae	Weighted median	13	1.12545	0.993016	1.27555	0.0642738
family	Victivallaceae	Inverse variance weighted	13	1.12635	1.02691	1.23543	0.0116372
family	Victivallaceae	Simple mode	13	1.1517	0.950936	1.39485	0.173998
family	Victivallaceae	Weighted mode	13	1.15408	0.951996	1.39906	0.17021
genus	Marvinbryantia	MR Egger	11	1.40994	0.673876	2.94998	0.385505
genus	Marvinbryantia	Weighted median	11	1.23301	0.955429	1.59123	0.107481
genus	Marvinbryantia	Inverse variance weighted	11	1.2566	1.04098	1.51688	0.0174012
genus	Marvinbryantia	Simple mode	11	1.14215	0.712777	1.83018	0.59273
genus	Marvinbryantia	Weighted mode	11	1.27827	0.843786	1.93649	0.273581
genus	Allisonella	MR Egger	8	1.53636	0.74437	3.17099	0.289556
genus	Allisonella	Weighted median	8	0.84037	0.729797	0.967697	0.0156831
genus	Allisonella	Inverse variance weighted	8	0.883944	0.794233	0.983788	0.0238615
genus	Allisonella	Simple mode	8	0.813575	0.651338	1.01622	0.111863
genus	Allisonella	Weighted mode	8	0.818366	0.666193	1.0053	0.0978079
genus	Coprococcus2	MR Egger	9	0.933493	0.30714	2.83717	0.906828
genus	Coprococcus2	Weighted median	9	0.779276	0.588177	1.03246	0.0823119
genus	Coprococcus2	Inverse variance weighted	9	0.73337	0.603293	0.891493	0.00185191
genus	Coprococcus2	Simple mode	9	0.779365	0.523036	1.16132	0.255404
genus	Coprococcus2	Weighted mode	9	0.770257	0.516072	1.14964	0.237242
genus	Oscillospira	MR Egger	9	1.15095	0.484474	2.73428	0.759431
genus	Oscillospira	Weighted median	9	0.767108	0.610331	0.964156	0.0230303
genus	Oscillospira	Inverse variance weighted	9	0.793133	0.654192	0.961582	0.0183397
genus	Oscillospira	Simple mode	9	0.723901	0.504944	1.0378	0.116786
genus	Oscillospira	Weighted mode	9	0.726426	0.523633	1.00776	0.0920006
